# Supplementary material for: γ-Oryzanol-Loaded PLGA nanoparticles: enhanced drug delivery and therapeutic efficacy for breast cancer therapy
Source: Front Bioeng Biotechnol. 2025 Sep 3;13:1675338. doi: 10.3389/fbioe.2025.1675338 (PMC12440946; doi:10.3389/fbioe.2025.1675338)
Supplement: Supplementary file 1 [file Table1.xls]

Gene_ID	C_1_1:read count	C_1_1:fpkm	C_1_2:read count	C_1_2:fpkm	C_1_3:read count	C_1_3:fpkm	F_Y_1_1:read count	F_Y_1_1:fpkm	F_Y_1_2:read count	F_Y_1_2:fpkm	F_Y_1_3:read count	F_Y_1_3:fpkm	B_Nano_1_1:read count	B_Nano_1_1:fpkm	B_Nano_1_2:read count	B_Nano_1_2:fpkm	B_Nano_1_3:read count	B_Nano_1_3:fpkm	Y_Nano_1_1:read count	Y_Nano_1_1:fpkm	Y_Nano_1_2:read count	Y_Nano_1_2:fpkm	Y_Nano_1_3:read count	Y_Nano_1_3:fpkm	Chromosome	Start Site	End Site	Direction	Length	Name	GO	KEGG	EC	eggNOG Class	eggNOG	Description	Entrez_geneID	UniProtAC	BP	CC	MF	Pathway
ENSMUSG00000000001	7129	105.271097383063	4853	90.8070338732203	5993	105.597686736851	6952	112.663015596255	6329	110.900655718846	4681	92.9863229213363	4854	96.9111367323801	6161	110.044298559404	5657	106.070233011682	5864	94.179510113701	6545	96.8660843018557	5290	96.5193135275	3	108014596	108053462	-	3262	Gnai3	GO:0000139;GO:0000166;GO:0001664;GO:0003924;GO:0005515;GO:0005525;GO:0005737;GO:0005789;GO:0005794;GO:0005813;GO:0005815;GO:0005834;GO:0005856;GO:0005886;GO:0006906;GO:0007049;GO:0007165;GO:0007186;GO:0007188;GO:0007193;GO:0007212;GO:0016020;GO:0016239;GO:0019001;GO:0019003;GO:0019904;GO:0030496;GO:0031683;GO:0031821;GO:0032794;GO:0032930;GO:0033864;GO:0042588;GO:0045121;GO:0046039;GO:0046872;GO:…	K04630	-	T;D;V	KOG0082;35A3J;38C4P;3BASG;3CUQY;3JCC9;480YQ;48Z4R;4PZJE	guanine nucleotide binding protein (G protein), alpha inhibiting 3 [Source:MGI Symbol;Acc:MGI:95773]	14679	Q9DC51	GO:0006906//vesicle fusion;GO:0007049//cell cycle;GO:0007165//signal transduction;GO:0007186//G protein-coupled receptor signaling pathway;GO:0007188//adenylate cyclase-modulating G protein-coupled receptor signaling pathway;GO:0007193//adenylate cyclase-inhibiting G protein-coupled receptor signaling pathway;GO:0007212//dopamine receptor signaling pathway;GO:0016239//positive regulation of macro…	GO:0000139//Golgi membrane;GO:0005737//cytoplasm;GO:0005789//endoplasmic reticulum membrane;GO:0005794//Golgi apparatus;GO:0005813//centrosome;GO:0005815//microtubule organizing center;GO:0005834//heterotrimeric G-protein complex;GO:0005856//cytoskeleton;GO:0005886//plasma membrane;GO:0016020//membrane;GO:0030496//midbody;GO:0042588//zymogen granule;GO:0045121//membrane raft;GO:0110165//cellular …	GO:0000166//nucleotide binding;GO:0001664//G protein-coupled receptor binding;GO:0003924//GTPase activity;GO:0005515//protein binding;GO:0005525//GTP binding;GO:0019001//guanyl nucleotide binding;GO:0019003//GDP binding;GO:0019904//protein domain specific binding;GO:0031683//G-protein beta/gamma-subunit complex binding;GO:0031821//G protein-coupled serotonin receptor binding;GO:0032794//GTPase ac…	ko05207(Chemical carcinogenesis - receptor activation);ko05200(Pathways in cancer);ko05170(Human immunodeficiency virus 1 infection);ko05163(Human cytomegalovirus infection);ko05145(Toxoplasmosis);ko05142(Chagas disease);ko05133(Pertussis);ko05034(Alcoholism);ko05032(Morphine addiction);ko05030(Cocaine addiction);ko05012(Parkinson disease);ko04971(Gastric acid secretion);ko04935(Growth hormone sy…
ENSMUSG00000000003	0	0	0	0	0	0	0	0	0	0	0	0	0	0	0	0	0	0	0	0	0	0	0	0	X	76881507	76897229	-	902	Pbsn	GO:0005549;GO:0005576;GO:0005615;GO:0036094	-	-	S	2TDZD;35SKW;3ANRD;3C129;3DHBV;3JHYU;48FVN;49D1A;4Q92E	probasin [Source:MGI Symbol;Acc:MGI:1860484]	54192	O08976;Q3UV89	-	GO:0005576//extracellular region;GO:0005615//extracellular space;	GO:0005549//odorant binding;GO:0036094//small molecule binding;	-
ENSMUSG00000000028	1267	17.4072110681718	792	13.7881635214849	831	13.6233274524162	1186	17.882504464389	1152	18.7812088594808	1084	20.034650017398	768	14.2661629636819	660	10.9681231532001	661	11.5313684410197	1343	20.068297153903	1398	19.2504687786442	1163	19.7428711916573	16	18599197	18630737	-	3506	Cdc45	GO:0000727;GO:0003682;GO:0003688;GO:0003697;GO:0005634;GO:0005654;GO:0005813;GO:0006260;GO:0006268;GO:0006270;GO:0007049;GO:0031261;GO:0036064;GO:0071162;GO:1902977	K06628	-	S;L	KOG2475;3598Y;38DF5;3BGTT;3CREP;3J1ZS;4839H;48WEG;4Q39T	cell division cycle 45 [Source:MGI Symbol;Acc:MGI:1338073]	12544	Q9Z1X9;Q3UI99	GO:0000727//double-strand break repair via break-induced replication;GO:0006260//DNA replication;GO:0006268//DNA unwinding involved in DNA replication;GO:0006270//DNA replication initiation;GO:0007049//cell cycle;GO:1902977//mitotic DNA replication preinitiation complex assembly;	GO:0005634//nucleus;GO:0005654//nucleoplasm;GO:0005813//centrosome;GO:0031261//DNA replication preinitiation complex;GO:0036064//ciliary basal body;GO:0071162//CMG complex;	GO:0003682//chromatin binding;GO:0003688//DNA replication origin binding;GO:0003697//single-stranded DNA binding;	ko04110(Cell cycle)
ENSMUSG00000000037	1	0.00752988149721061	0	0	0	0	0	0	0	0	1	0.0101295007059059	0	0	0	0	0	0	0	0	0	0	0	0	X	159865521	160041209	+	6397	Scml2	GO:0000785;GO:0001741;GO:0003682;GO:0005515;GO:0005634;GO:0006355;GO:0006915;GO:0008104;GO:0009653;GO:0031519;GO:0034502;GO:0036353;GO:0042393;GO:0045892	K11465	-	S;K	KOG3766;3598A;39T6T;3BDPQ;3CZGG;3J1G7;486ZB;49882;4Q6YI	Scm polycomb group protein like 2 [Source:MGI Symbol;Acc:MGI:1340042]	107815	I6L9E4;B1AVB5;Q8BYC8	GO:0006355//regulation of transcription, DNA-templated;GO:0006915//apoptotic process;GO:0008104//protein localization;GO:0009653//anatomical structure morphogenesis;GO:0034502//protein localization to chromosome;GO:0036353//histone H2A-K119 monoubiquitination;GO:0045892//negative regulation of transcription, DNA-templated;	GO:0000785//chromatin;GO:0001741//XY body;GO:0005634//nucleus;GO:0031519//PcG protein complex;	GO:0003682//chromatin binding;GO:0005515//protein binding;GO:0042393//histone binding;	-
ENSMUSG00000000049	3	0.0906561830696166	2	0.0765834336247133	4	0.144233372282556	1	0.033164026065361	4	0.143434838677461	2	0.0813029059167882	0	0	3	0.109656210149195	4	0.153483952697863	0	0	0	0	1	0.0373382700161884	11	108234180	108305222	+	1594	Apoh	GO:0001937;GO:0005543;GO:0005576;GO:0005615;GO:0005737;GO:0005886;GO:0006641;GO:0007596;GO:0007597;GO:0008201;GO:0008289;GO:0009986;GO:0010596;GO:0010898;GO:0016525;GO:0030193;GO:0030195;GO:0031100;GO:0031639;GO:0033033;GO:0034197;GO:0034361;GO:0034364;GO:0034392;GO:0042627;GO:0042802;GO:0051006;GO:0051917;GO:0051918;GO:0060230;GO:0060268	K17305	-	S;T;V	KOG4297;35E4W;399JH;3BEXI;3CVUH;3J7YD;489BB;497EZ;4PUPB	apolipoprotein H [Source:MGI Symbol;Acc:MGI:88058]	11818	Q01339;Q9CY42	GO:0001937//negative regulation of endothelial cell proliferation;GO:0006641//triglyceride metabolic process;GO:0007596//blood coagulation;GO:0007597//blood coagulation, intrinsic pathway;GO:0010596//negative regulation of endothelial cell migration;GO:0010898//positive regulation of triglyceride catabolic process;GO:0016525//negative regulation of angiogenesis;GO:0030193//regulation of blood coa…	GO:0005576//extracellular region;GO:0005615//extracellular space;GO:0005737//cytoplasm;GO:0005886//plasma membrane;GO:0009986//cell surface;GO:0034361//very-low-density lipoprotein particle;GO:0034364//high-density lipoprotein particle;GO:0042627//chylomicron;	GO:0005543//phospholipid binding;GO:0008201//heparin binding;GO:0008289//lipid binding;GO:0042802//identical protein binding;GO:0060230//lipoprotein lipase activator activity;	ko04979(Cholesterol metabolism)
ENSMUSG00000000056	1167	11.6963830235632	739	9.38542248992603	875	10.4644972945846	1292	14.2113165110811	925	11.0012223204319	852	11.4873596432292	693	9.39090269487725	886	10.7411368493789	763	9.71028713681335	1377	15.0105496703707	1195	12.0041161483027	1070	13.2508128535603	11	121128079	121146682	+	4806	Narf	GO:0003674;GO:0005521;GO:0005634;GO:0005638;GO:0005654;GO:0005730;GO:0008150;GO:0031981	-	-	C;Y	KOG2439;35G14;39RMZ;3BF51;3E477;3JEDQ;483HD;4949G;4Q246	nuclear prelamin A recognition factor [Source:MGI Symbol;Acc:MGI:1914858]	67608	Q9CYQ7	GO:0008150//biological_process;	GO:0005634//nucleus;GO:0005638//lamin filament;GO:0005654//nucleoplasm;GO:0005730//nucleolus;GO:0031981//nuclear lumen;	GO:0003674//molecular_function;GO:0005521//lamin binding;	-
ENSMUSG00000000058	4417	63.7963824913427	2481	45.4071330020576	3422	58.9763988247183	4257	67.4781825435159	3666	62.8318138706873	2564	49.8180325829697	2655	51.8473494955747	3251	56.7964806273744	3031	55.5880448155765	4475	70.2981058878428	5190	75.130723256792	3963	70.7246396204506	6	17281184	17289114	+	3335	Cav2	GO:0000139;GO:0000149;GO:0001935;GO:0001937;GO:0001938;GO:0002080;GO:0002095;GO:0005515;GO:0005634;GO:0005635;GO:0005637;GO:0005737;GO:0005783;GO:0005794;GO:0005811;GO:0005829;GO:0005886;GO:0005887;GO:0005901;GO:0005925;GO:0006897;GO:0006906;GO:0007005;GO:0007029;GO:0007088;GO:0007179;GO:0007268;GO:0008283;GO:0008286;GO:0009986;GO:0014856;GO:0014859;GO:0016020;GO:0016021;GO:0016050;GO:0019065;GO:…	K12958	-	T;U	2RZYX;35BKS;3A0GR;3BPY8;3D6BE;3JAG6;48972;494MJ;4PWDA	caveolin 2 [Source:MGI Symbol;Acc:MGI:107571]	12390	Q9WVC3	GO:0001935//endothelial cell proliferation;GO:0001937//negative regulation of endothelial cell proliferation;GO:0001938//positive regulation of endothelial cell proliferation;GO:0006897//endocytosis;GO:0006906//vesicle fusion;GO:0007005//mitochondrion organization;GO:0007029//endoplasmic reticulum organization;GO:0007088//regulation of mitotic nuclear division;GO:0007179//transforming growth fact…	GO:0000139//Golgi membrane;GO:0002080//acrosomal membrane;GO:0002095//caveolar macromolecular signaling complex;GO:0005634//nucleus;GO:0005635//nuclear envelope;GO:0005637//nuclear inner membrane;GO:0005737//cytoplasm;GO:0005783//endoplasmic reticulum;GO:0005794//Golgi apparatus;GO:0005811//lipid droplet;GO:0005829//cytosol;GO:0005886//plasma membrane;GO:0005887//integral component of plasma memb…	GO:0000149//SNARE binding;GO:0005515//protein binding;GO:0019901//protein kinase binding;GO:0019905//syntaxin binding;GO:0030674//protein-macromolecule adaptor activity;GO:0031435//mitogen-activated protein kinase kinase kinase binding;GO:0031748//D1 dopamine receptor binding;GO:0042803//protein homodimerization activity;GO:0046982//protein heterodimerization activity;GO:0051219//phosphoprotein b…	ko05418(Fluid shear stress and atherosclerosis);ko05205(Proteoglycans in cancer);ko05100(Bacterial invasion of epithelial cells);ko05020(Prion disease);ko04510(Focal adhesion);ko04144(Endocytosis)
ENSMUSG00000000078	5766	63.2522083972959	5234	72.7550991115063	5433	71.1164961915356	4815	57.9680136858376	5172	67.3252623041386	4589	67.7203213609557	5143	76.280048348329	6566	87.1239858261856	6136	85.4699037123668	7486	89.3167286033654	6236	68.562827513051	4962	67.2567429600549	13	5911481	5920393	+	4391	Klf6	GO:0000978;GO:0001228;GO:0001650;GO:0005654;GO:0005730;GO:0005829;GO:0043231;GO:0045944;GO:1990837	K09207	-	S;K	35BVD;39F45;3BC0U;3D15Q;3JE6N;4883K;48ZHP;4Q4ED	Kruppel-like factor 6 [Source:MGI Symbol;Acc:MGI:1346318]	23849	Q8BPQ2	GO:0045944//positive regulation of transcription by RNA polymerase II;	GO:0001650//fibrillar center;GO:0005654//nucleoplasm;GO:0005730//nucleolus;GO:0005829//cytosol;GO:0043231//intracellular membrane-bounded organelle;	GO:0000978//RNA polymerase II cis-regulatory region sequence-specific DNA binding;GO:0001228//DNA-binding transcription activator activity, RNA polymerase II-specific;GO:1990837//sequence-specific double-stranded DNA binding;	-
ENSMUSG00000000085	1043	6.49850006092039	844	6.66346205270581	913	6.78780234824063	1017	6.95409860645513	927	6.85373069957595	944	7.91226293090183	793	6.68029108140797	792	5.96883814902904	892	7.05700592341064	935	6.33610491410894	975	6.08856564031718	848	6.52833884880638	4	120262478	120387383	+	7731	Scmh1	GO:0001673;GO:0003682;GO:0005515;GO:0005634;GO:0006338;GO:0006355;GO:0007283;GO:0009952;GO:0010369;GO:0031507;GO:0042393;GO:0045892	K11461	-	S;K	KOG3766;35JJM;39T6T;3BDPQ;3CZGG;3JAD9;486ZB;49882;4PU5A	sex comb on midleg homolog 1 [Source:MGI Symbol;Acc:MGI:1352762]	29871	Q8K214	GO:0006338//chromatin remodeling;GO:0006355//regulation of transcription, DNA-templated;GO:0007283//spermatogenesis;GO:0009952//anterior/posterior pattern specification;GO:0031507//heterochromatin assembly;GO:0045892//negative regulation of transcription, DNA-templated;	GO:0001673//male germ cell nucleus;GO:0005634//nucleus;GO:0010369//chromocenter;	GO:0003682//chromatin binding;GO:0005515//protein binding;GO:0042393//histone binding;	-
ENSMUSG00000000088	179	4.10384992710161	98	2.84703744249969	197	5.38932354800375	128	3.22061997437779	181	4.92419788745706	112	3.45427063006006	114	3.53375691509514	161	4.46478055456583	153	4.45406631983105	117	2.91746887509346	155	3.56165374223277	134	3.79595674553916	9	57428557	57439709	+	2101	Cox5a	GO:0004129;GO:0005515;GO:0005739;GO:0005743;GO:0005751;GO:0006119;GO:0006123;GO:0016020;GO:0031966;GO:0043209;GO:0046872;GO:1902600	K02264	-	O;C	KOG4077;35K7K;3A45U;3BPHG;3D79A;3JB3T;483IV;495J8;4Q4BX	cytochrome c oxidase subunit 5A [Source:MGI Symbol;Acc:MGI:88474]	12858	P12787	GO:0006119//oxidative phosphorylation;GO:0006123//mitochondrial electron transport, cytochrome c to oxygen;GO:1902600//proton transmembrane transport;	GO:0005739//mitochondrion;GO:0005743//mitochondrial inner membrane;GO:0005751//mitochondrial respiratory chain complex IV;GO:0016020//membrane;GO:0031966//mitochondrial membrane;GO:0043209//myelin sheath;	GO:0004129//cytochrome-c oxidase activity;GO:0005515//protein binding;GO:0046872//metal ion binding;	ko05415(Diabetic cardiomyopathy);ko05208(Chemical carcinogenesis - reactive oxygen species);ko05022(Pathways of neurodegeneration - multiple diseases);ko05020(Prion disease);ko05016(Huntington disease);ko05014(Amyotrophic lateral sclerosis);ko05012(Parkinson disease);ko05010(Alzheimer disease);ko04932(Non-alcoholic fatty liver disease);ko04714(Thermogenesis);ko04260(Cardiac muscle contraction);ko…
ENSMUSG00000000093	7	0.092989675555321	15	0.252497228070449	13	0.206067563461053	15	0.218685014678098	14	0.220690282675554	11	0.196575448475588	7	0.125726872563417	15	0.241025922473547	8	0.134943971649417	13	0.187828709522932	26	0.346171729842193	19	0.311866201243873	11	85723377	85732774	+	3626	Tbx2	GO:0000122;GO:0000978;GO:0000981;GO:0001227;GO:0001708;GO:0001947;GO:0003007;GO:0003148;GO:0003151;GO:0003203;GO:0003272;GO:0003677;GO:0003700;GO:0005515;GO:0005634;GO:0005667;GO:0005737;GO:0006355;GO:0006357;GO:0006915;GO:0007219;GO:0007521;GO:0008016;GO:0008543;GO:0022008;GO:0032526;GO:0035050;GO:0035909;GO:0036302;GO:0042733;GO:0042826;GO:0043474;GO:0043565;GO:0045892;GO:0045893;GO:0045944;GO:…	K10176	-	K	KOG3585;35D37;38XFZ;3BAHC;3CRUC;3J5PI;48402;49298;4PU29	T-box 2 [Source:MGI Symbol;Acc:MGI:98494]	21385	Q60707;Q3UET7	GO:0000122//negative regulation of transcription by RNA polymerase II;GO:0001708//cell fate specification;GO:0001947//heart looping;GO:0003007//heart morphogenesis;GO:0003148//outflow tract septum morphogenesis;GO:0003151//outflow tract morphogenesis;GO:0003203//endocardial cushion morphogenesis;GO:0003272//endocardial cushion formation;GO:0006355//regulation of transcription, DNA-templated;GO:00…	GO:0005634//nucleus;GO:0005667//transcription regulator complex;GO:0005737//cytoplasm;	GO:0000978//RNA polymerase II cis-regulatory region sequence-specific DNA binding;GO:0000981//DNA-binding transcription factor activity, RNA polymerase II-specific;GO:0001227//DNA-binding transcription repressor activity, RNA polymerase II-specific;GO:0003677//DNA binding;GO:0003700//DNA-binding transcription factor activity;GO:0005515//protein binding;GO:0042826//histone deacetylase binding;GO:0…	-
ENSMUSG00000000094	0	0	0	0	0	0	0	0	1	0.0168064637497702	0	0	0	0	0	0	0	0	0	0	0	0	0	0	11	85777248	85806923	+	3401	Tbx4	GO:0000978;GO:0000981;GO:0001525;GO:0001708;GO:0002009;GO:0003677;GO:0003700;GO:0005515;GO:0005634;GO:0006355;GO:0006357;GO:0030324;GO:0030326;GO:0035108;GO:0035116;GO:0045893;GO:0048705;GO:1990401	K10178	-	K	KOG3585;35FH3;38G9M;3BHA6;3CYEI;3J91P;485GT;495AM;4PXDQ	T-box 4 [Source:MGI Symbol;Acc:MGI:102556]	21387	P70325;Q8BSY3	GO:0001525//angiogenesis;GO:0001708//cell fate specification;GO:0002009//morphogenesis of an epithelium;GO:0006355//regulation of transcription, DNA-templated;GO:0006357//regulation of transcription by RNA polymerase II;GO:0030324//lung development;GO:0030326//embryonic limb morphogenesis;GO:0035108//limb morphogenesis;GO:0035116//embryonic hindlimb morphogenesis;GO:0045893//positive regulation o…	GO:0005634//nucleus;	GO:0000978//RNA polymerase II cis-regulatory region sequence-specific DNA binding;GO:0000981//DNA-binding transcription factor activity, RNA polymerase II-specific;GO:0003677//DNA binding;GO:0003700//DNA-binding transcription factor activity;GO:0005515//protein binding;	-
ENSMUSG00000000103	0	0	0	0	0	0	0	0	0	0	0	0	0	0	0	0	0	0	0	0	0	0	0	0	Y	2106015	2170409	-	3107	Zfy2	GO:0000977;GO:0000981;GO:0003677;GO:0005634;GO:0006355;GO:0006357;GO:0007283;GO:0007286;GO:0009048;GO:0046872;GO:0051598	-	-	K	38HDY;3BGJD;3CS8U;480K0;48WZT	zinc finger protein 2, Y-linked [Source:MGI Symbol;Acc:MGI:99213]	22768	P20662	GO:0006355//regulation of transcription, DNA-templated;GO:0006357//regulation of transcription by RNA polymerase II;GO:0007283//spermatogenesis;GO:0007286//spermatid development;GO:0009048//dosage compensation by inactivation of X chromosome;GO:0051598//meiotic recombination checkpoint signaling;	GO:0005634//nucleus;	GO:0000977//RNA polymerase II transcription regulatory region sequence-specific DNA binding;GO:0000981//DNA-binding transcription factor activity, RNA polymerase II-specific;GO:0003677//DNA binding;GO:0046872//metal ion binding;	-
ENSMUSG00000000120	25	0.349453365769416	12	0.212549030524306	13	0.216831394402141	23	0.352832131052892	15	0.248804918222439	16	0.300863220037981	18	0.340184956407806	5	0.0845385949786305	11	0.195239961303274	13	0.197639843508459	7	0.0980683383951799	9	0.155442490322762	11	95459644	95478561	-	3446	Ngfr	GO:0001540;GO:0001678;GO:0001942;GO:0005035;GO:0005168;GO:0005515;GO:0005516;GO:0005634;GO:0005635;GO:0005654;GO:0005737;GO:0005739;GO:0005791;GO:0005794;GO:0005886;GO:0005911;GO:0006886;GO:0006915;GO:0006919;GO:0007165;GO:0007266;GO:0007399;GO:0007411;GO:0007417;GO:0007623;GO:0008543;GO:0009611;GO:0009897;GO:0009986;GO:0010468;GO:0010941;GO:0010976;GO:0010977;GO:0014069;GO:0015026;GO:0016020;GO:…	K02583	-	S;T	2QWPN;35H0R;39UWB;3BES9;3CWID;3J349;485KB;48ZXN;4Q2BA	nerve growth factor receptor (TNFR superfamily, member 16) [Source:MGI Symbol;Acc:MGI:97323]	18053	Q9Z0W1	GO:0001678//cellular glucose homeostasis;GO:0001942//hair follicle development;GO:0006886//intracellular protein transport;GO:0006915//apoptotic process;GO:0006919//activation of cysteine-type endopeptidase activity involved in apoptotic process;GO:0007165//signal transduction;GO:0007266//Rho protein signal transduction;GO:0007399//nervous system development;GO:0007411//axon guidance;GO:0007417//…	GO:0005634//nucleus;GO:0005635//nuclear envelope;GO:0005654//nucleoplasm;GO:0005737//cytoplasm;GO:0005739//mitochondrion;GO:0005791//rough endoplasmic reticulum;GO:0005794//Golgi apparatus;GO:0005886//plasma membrane;GO:0005911//cell-cell junction;GO:0009897//external side of plasma membrane;GO:0009986//cell surface;GO:0014069//postsynaptic density;GO:0016020//membrane;GO:0016021//integral compon…	GO:0001540//amyloid-beta binding;GO:0005035//death receptor activity;GO:0005168//neurotrophin TRKA receptor binding;GO:0005515//protein binding;GO:0005516//calmodulin binding;GO:0015026//coreceptor activity;GO:0031267//small GTPase binding;GO:0031625//ubiquitin protein ligase binding;GO:0042802//identical protein binding;GO:0043121//neurotrophin binding;GO:0044877//protein-containing complex bind…	ko05202(Transcriptional misregulation in cancer);ko04722(Neurotrophin signaling pathway);ko04215(Apoptosis - multiple species);ko04151(PI3K-Akt signaling pathway);ko04060(Cytokine-cytokine receptor interaction);ko04015(Rap1 signaling pathway);ko04014(Ras signaling pathway);ko04010(MAPK signaling pathway)
ENSMUSG00000000125	0	0	1	0.0198429767876777	0	0	0	0	0	0	0	0	0	0	0	0	0	0	0	0	0	0	0	0	11	103664976	103708783	+	3076	Wnt3	GO:0000902;GO:0001707;GO:0005102;GO:0005109;GO:0005125;GO:0005515;GO:0005576;GO:0005615;GO:0005737;GO:0005788;GO:0007165;GO:0007267;GO:0007275;GO:0007276;GO:0007411;GO:0009887;GO:0009948;GO:0009950;GO:0009952;GO:0010467;GO:0010468;GO:0010628;GO:0016055;GO:0019904;GO:0030177;GO:0030182;GO:0031012;GO:0035115;GO:0035116;GO:0044338;GO:0044339;GO:0045165;GO:0048018;GO:0048646;GO:0048697;GO:0048843;GO:…	K00312	-	M;T	KOG3913;35NJ1;38FGN;3BA3V;3CS34;3J9JE;47ZKW;494CT;4PYBY	wingless-type MMTV integration site family, member 3 [Source:MGI Symbol;Acc:MGI:98955]	22415	P17553;A2A649;Q3TQ59	GO:0000902//cell morphogenesis;GO:0001707//mesoderm formation;GO:0007165//signal transduction;GO:0007267//cell-cell signaling;GO:0007275//multicellular organism development;GO:0007276//gamete generation;GO:0007411//axon guidance;GO:0009887//animal organ morphogenesis;GO:0009948//anterior/posterior axis specification;GO:0009950//dorsal/ventral axis specification;GO:0009952//anterior/posterior patt…	GO:0005576//extracellular region;GO:0005615//extracellular space;GO:0005737//cytoplasm;GO:0005788//endoplasmic reticulum lumen;GO:0031012//extracellular matrix;	GO:0005102//signaling receptor binding;GO:0005109//frizzled binding;GO:0005125//cytokine activity;GO:0005515//protein binding;GO:0019904//protein domain specific binding;GO:0048018//receptor ligand activity;	ko05226(Gastric cancer);ko05225(Hepatocellular carcinoma);ko05224(Breast cancer);ko05217(Basal cell carcinoma);ko05206(MicroRNAs in cancer);ko05205(Proteoglycans in cancer);ko05200(Pathways in cancer);ko05165(Human papillomavirus infection);ko05022(Pathways of neurodegeneration - multiple diseases);ko05010(Alzheimer disease);ko04934(Cushing syndrome);ko04916(Melanogenesis);ko04550(Signaling pathw…
ENSMUSG00000000126	445	6.43888558493753	372	6.82059559470997	437	7.54504310587548	146	2.31843340403577	175	3.00474228364958	140	2.72507607155158	391	7.64928486489917	621	10.8687124627239	446	8.19430952146104	175	2.75404273927898	255	3.69804707539786	194	3.46841011316493	11	59197754	59224378	+	3329	Wnt9a	GO:0002062;GO:0005102;GO:0005109;GO:0005125;GO:0005515;GO:0005576;GO:0005615;GO:0007224;GO:0007275;GO:0008285;GO:0009887;GO:0016055;GO:0030182;GO:0030855;GO:0030858;GO:0032331;GO:0035115;GO:0043154;GO:0045165;GO:0045880;GO:0048018;GO:0048704;GO:0048856;GO:0051216;GO:0060070;GO:0060548;GO:0061037	K01064	-	M;T	KOG3913;35EE3;38FHI;3BBNN;3CSCK;3J4X1;486B8;495V5;4Q4PC	wingless-type MMTV integration site family, member 9A [Source:MGI Symbol;Acc:MGI:2446084]	216795	Q8R5M2	GO:0002062//chondrocyte differentiation;GO:0007224//smoothened signaling pathway;GO:0007275//multicellular organism development;GO:0008285//negative regulation of cell population proliferation;GO:0009887//animal organ morphogenesis;GO:0016055//Wnt signaling pathway;GO:0030182//neuron differentiation;GO:0030855//epithelial cell differentiation;GO:0030858//positive regulation of epithelial cell dif…	GO:0005576//extracellular region;GO:0005615//extracellular space;	GO:0005102//signaling receptor binding;GO:0005109//frizzled binding;GO:0005125//cytokine activity;GO:0005515//protein binding;GO:0048018//receptor ligand activity;	ko05226(Gastric cancer);ko05225(Hepatocellular carcinoma);ko05224(Breast cancer);ko05217(Basal cell carcinoma);ko05205(Proteoglycans in cancer);ko05200(Pathways in cancer);ko05165(Human papillomavirus infection);ko05022(Pathways of neurodegeneration - multiple diseases);ko05010(Alzheimer disease);ko04934(Cushing syndrome);ko04916(Melanogenesis);ko04550(Signaling pathways regulating pluripotency o…
ENSMUSG00000000127	545	5.60938361239801	507	6.61234129821379	442	5.42838322515651	486	5.48966674538849	496	6.05785394735733	463	6.41061252462819	464	6.45698830648769	531	6.61072303826357	454	5.93336821327876	432	4.83597799335018	493	5.08565758840435	357	4.54009428608379	17	64170057	64446491	+	4680	Fer	GO:0000166;GO:0000226;GO:0000785;GO:0001932;GO:0003779;GO:0004672;GO:0004713;GO:0004715;GO:0005102;GO:0005154;GO:0005515;GO:0005524;GO:0005634;GO:0005737;GO:0005829;GO:0005856;GO:0005886;GO:0005938;GO:0006468;GO:0006935;GO:0007155;GO:0007165;GO:0007169;GO:0007260;GO:0007281;GO:0008092;GO:0008157;GO:0008283;GO:0008284;GO:0008289;GO:0008584;GO:0010591;GO:0010762;GO:0015629;GO:0015630;GO:0016020;GO:…	K08889	EC:2.7.10.2	T;K;L	KOG0194;359MH;38HSB;3B9EV;3CTSU;3J3EI;480JQ;48VTK;4PWD7	fer (fms/fps related) protein kinase [Source:MGI Symbol;Acc:MGI:105917]	14158	P70451;Q3TZJ5;Q3TME9	GO:0000226//microtubule cytoskeleton organization;GO:0001932//regulation of protein phosphorylation;GO:0006468//protein phosphorylation;GO:0006935//chemotaxis;GO:0007155//cell adhesion;GO:0007165//signal transduction;GO:0007169//transmembrane receptor protein tyrosine kinase signaling pathway;GO:0007260//tyrosine phosphorylation of STAT protein;GO:0007281//germ cell development;GO:0008283//cell p…	GO:0000785//chromatin;GO:0005634//nucleus;GO:0005737//cytoplasm;GO:0005829//cytosol;GO:0005856//cytoskeleton;GO:0005886//plasma membrane;GO:0005938//cell cortex;GO:0015629//actin cytoskeleton;GO:0015630//microtubule cytoskeleton;GO:0016020//membrane;GO:0030027//lamellipodium;GO:0030054//cell junction;GO:0031234//extrinsic component of cytoplasmic side of plasma membrane;GO:0042995//cell projectio…	GO:0000166//nucleotide binding;GO:0003779//actin binding;GO:0004672//protein kinase activity;GO:0004713//protein tyrosine kinase activity;GO:0004715//non-membrane spanning protein tyrosine kinase activity;GO:0005102//signaling receptor binding;GO:0005154//epidermal growth factor receptor binding;GO:0005515//protein binding;GO:0005524//ATP binding;GO:0008092//cytoskeletal protein binding;GO:000815…	ko04520(Adherens junction)
ENSMUSG00000000131	2389	6.80111758150478	2217	7.99757810045824	2247	7.63302697554861	2220	6.93598556483284	2206	7.45226216121798	2215	8.48277136375482	2173	8.36406193460981	2057	7.08327702713492	2011	7.26947442120848	1911	5.91707059144989	2220	6.33430054815715	1836	6.45824962275749	7	125700887	125799673	-	16920	Xpo6	GO:0005049;GO:0005634;GO:0005654;GO:0005730;GO:0005737;GO:0005829;GO:0005886;GO:0006611;GO:0006886;GO:0006913;GO:0015031;GO:0031267;GO:0032991;GO:0033036;GO:0071702	K25204	-	Y;U	KOG2020;35J1A;39RM0;3BDGE;3CXNJ;3J2PM;4834I;4957T;4PT8U	exportin 6 [Source:MGI Symbol;Acc:MGI:2429950]	74204	Q924Z6	GO:0006611//protein export from nucleus;GO:0006886//intracellular protein transport;GO:0006913//nucleocytoplasmic transport;GO:0015031//protein transport;GO:0033036//macromolecule localization;GO:0071702//organic substance transport;	GO:0005634//nucleus;GO:0005654//nucleoplasm;GO:0005730//nucleolus;GO:0005737//cytoplasm;GO:0005829//cytosol;GO:0005886//plasma membrane;GO:0032991//protein-containing complex;	GO:0005049//nuclear export signal receptor activity;GO:0031267//small GTPase binding;	ko03013(Nucleocytoplasmic transport)
ENSMUSG00000000134	1022	5.31566378147983	983	6.478713708748	948	5.88361893037029	1145	6.53586641752212	1034	6.38183585381809	1049	7.33976227194131	919	6.46272237002852	963	6.05855001316046	881	5.81847704213762	1038	5.8719978981992	1042	5.43195151499222	900	5.78398468472346	X	7628799	7641441	+	9261	Tfe3	GO:0000976;GO:0000978;GO:0000981;GO:0001228;GO:0002250;GO:0002376;GO:0003677;GO:0003700;GO:0005634;GO:0005654;GO:0005667;GO:0005737;GO:0005829;GO:0006355;GO:0006357;GO:0006959;GO:0045670;GO:0045785;GO:0045893;GO:0045944;GO:0046982;GO:0046983;GO:0090336;GO:0120163;GO:1990837	K09105	-	S;K	KOG1318;35DRE;38H9B;3BBTU;3D1QM;3J556;484YH;491Q3;4PSES	transcription factor E3 [Source:MGI Symbol;Acc:MGI:98511]	209446	Q64092;A2AEW1;Q8K420	GO:0002250//adaptive immune response;GO:0002376//immune system process;GO:0006355//regulation of transcription, DNA-templated;GO:0006357//regulation of transcription by RNA polymerase II;GO:0006959//humoral immune response;GO:0045670//regulation of osteoclast differentiation;GO:0045785//positive regulation of cell adhesion;GO:0045893//positive regulation of transcription, DNA-templated;GO:0045944…	GO:0005634//nucleus;GO:0005654//nucleoplasm;GO:0005667//transcription regulator complex;GO:0005737//cytoplasm;GO:0005829//cytosol;	GO:0000976//transcription cis-regulatory region binding;GO:0000978//RNA polymerase II cis-regulatory region sequence-specific DNA binding;GO:0000981//DNA-binding transcription factor activity, RNA polymerase II-specific;GO:0001228//DNA-binding transcription activator activity, RNA polymerase II-specific;GO:0003677//DNA binding;GO:0003700//DNA-binding transcription factor activity;GO:0046982//prot…	ko05211(Renal cell carcinoma);ko05202(Transcriptional misregulation in cancer);ko04137(Mitophagy - animal)
ENSMUSG00000000142	2	0.0174967860289344	0	0	1	0.0104389754548853	2	0.0192021276963986	1	0.01038118111387	3	0.0353060748360045	0	0	2	0.0211638211621039	0	0	4	0.0380601246600995	1	0.00876818779798116	4	0.0432380693104282	11	108811175	108841609	+	5506	Axin2	GO:0001649;GO:0001756;GO:0001934;GO:0001957;GO:0003139;GO:0003413;GO:0005515;GO:0005634;GO:0005737;GO:0005813;GO:0005886;GO:0008013;GO:0008104;GO:0008219;GO:0008283;GO:0008285;GO:0010718;GO:0010942;GO:0016055;GO:0019899;GO:0019901;GO:0030111;GO:0030282;GO:0030877;GO:0031625;GO:0032423;GO:0032436;GO:0032991;GO:0033687;GO:0033689;GO:0042476;GO:0043161;GO:0043570;GO:0045600;GO:0045668;GO:0045860;GO:…	K04385	-	S;T	KOG3589;35G0S;38CHU;3BDRV;3CR6Y;3J9ZM;48AWE;4945K;4Q2B8	axin 2 [Source:MGI Symbol;Acc:MGI:1270862]	12006	O88566;Q3UQK5	GO:0001649//osteoblast differentiation;GO:0001756//somitogenesis;GO:0001934//positive regulation of protein phosphorylation;GO:0001957//intramembranous ossification;GO:0003139//secondary heart field specification;GO:0003413//chondrocyte differentiation involved in endochondral bone morphogenesis;GO:0008104//protein localization;GO:0008219//cell death;GO:0008283//cell population proliferation;GO:0…	GO:0005634//nucleus;GO:0005737//cytoplasm;GO:0005813//centrosome;GO:0005886//plasma membrane;GO:0030877//beta-catenin destruction complex;GO:0032991//protein-containing complex;	GO:0005515//protein binding;GO:0008013//beta-catenin binding;GO:0019899//enzyme binding;GO:0019901//protein kinase binding;GO:0031625//ubiquitin protein ligase binding;GO:0060090//molecular adaptor activity;GO:0070411//I-SMAD binding;	ko05226(Gastric cancer);ko05225(Hepatocellular carcinoma);ko05224(Breast cancer);ko05217(Basal cell carcinoma);ko05213(Endometrial cancer);ko05210(Colorectal cancer);ko05200(Pathways in cancer);ko05165(Human papillomavirus infection);ko05022(Pathways of neurodegeneration - multiple diseases);ko05010(Alzheimer disease);ko04934(Cushing syndrome);ko04550(Signaling pathways regulating pluripotency of…
ENSMUSG00000000148	265	2.06581854077989	216	2.13367717516777	264	2.45572547299142	304	2.60082393504586	248	2.29412174086683	250	2.62171937270109	207	2.18177530951367	246	2.31962193173344	234	2.31626883073685	317	2.68774145096241	309	2.41427275980683	230	2.21539999244781	5	140690766	140705134	+	6179	Brat1	GO:0001934;GO:0005515;GO:0005634;GO:0005654;GO:0005737;GO:0006006;GO:0006915;GO:0006974;GO:0008283;GO:0010212;GO:0016477;GO:0030307;GO:0051646	K23112	-	S	2QRW9;35EI4;39TIP;3BCKA;3CX75;3J4I1;486KX;49118;4Q13C	BRCA1-associated ATM activator 1 [Source:MGI Symbol;Acc:MGI:1891679]	231841	Q8C3R1	GO:0001934//positive regulation of protein phosphorylation;GO:0006006//glucose metabolic process;GO:0006915//apoptotic process;GO:0006974//cellular response to DNA damage stimulus;GO:0008283//cell population proliferation;GO:0010212//response to ionizing radiation;GO:0016477//cell migration;GO:0030307//positive regulation of cell growth;GO:0051646//mitochondrion localization;	GO:0005634//nucleus;GO:0005654//nucleoplasm;GO:0005737//cytoplasm;	GO:0005515//protein binding;	-
ENSMUSG00000000149	841	11.8588513698972	729	13.0257524943195	723	12.1650673805254	627	9.70298240126237	665	11.1272221418688	651	12.3488784620046	650	12.3923413325827	717	12.229299694291	646	11.5666063896263	677	10.3828655150944	751	10.6137321878744	560	9.75691842718104	5	140744163	140816186	-	3416	Gna12	GO:0000166;GO:0001664;GO:0001701;GO:0003924;GO:0005525;GO:0005737;GO:0005834;GO:0005886;GO:0007165;GO:0007186;GO:0007188;GO:0007266;GO:0008217;GO:0008360;GO:0009410;GO:0010259;GO:0010762;GO:0016020;GO:0016328;GO:0019001;GO:0019888;GO:0030154;GO:0031526;GO:0031683;GO:0031752;GO:0032006;GO:0032434;GO:0032516;GO:0035556;GO:0042733;GO:0043005;GO:0043025;GO:0046872;GO:0051721;GO:1904706;GO:1904753	K04346	-	T;D;V	KOG0082;35CFY;38E4Q;3B9RI;3CU70;3J5XR;480B8;494J8;4PU92	guanine nucleotide binding protein, alpha 12 [Source:MGI Symbol;Acc:MGI:95767]	14673	P27600	GO:0001701//in utero embryonic development;GO:0007165//signal transduction;GO:0007186//G protein-coupled receptor signaling pathway;GO:0007188//adenylate cyclase-modulating G protein-coupled receptor signaling pathway;GO:0007266//Rho protein signal transduction;GO:0008217//regulation of blood pressure;GO:0008360//regulation of cell shape;GO:0009410//response to xenobiotic stimulus;GO:0010259//mul…	GO:0005737//cytoplasm;GO:0005834//heterotrimeric G-protein complex;GO:0005886//plasma membrane;GO:0016020//membrane;GO:0016328//lateral plasma membrane;GO:0031526//brush border membrane;GO:0043005//neuron projection;GO:0043025//neuronal cell body;	GO:0000166//nucleotide binding;GO:0001664//G protein-coupled receptor binding;GO:0003924//GTPase activity;GO:0005525//GTP binding;GO:0019001//guanyl nucleotide binding;GO:0019888//protein phosphatase regulator activity;GO:0031683//G-protein beta/gamma-subunit complex binding;GO:0031752//D5 dopamine receptor binding;GO:0046872//metal ion binding;GO:0051721//protein phosphatase 2A binding;	ko05200(Pathways in cancer);ko05163(Human cytomegalovirus infection);ko04928(Parathyroid hormone synthesis, secretion and action);ko04810(Regulation of actin cytoskeleton);ko04730(Long-term depression);ko04270(Vascular smooth muscle contraction);ko04072(Phospholipase D signaling pathway);ko04071(Sphingolipid signaling pathway);ko04022(cGMP-PKG signaling pathway);ko04010(MAPK signaling pathway)
ENSMUSG00000000154	31	0.878886527408678	24	0.862205955487649	32	1.08255677654335	17	0.528945720023044	11	0.370068637635463	20	0.762783001950326	16	0.613316256507122	34	1.16596585545336	33	1.18798747495776	26	0.8017267813186	19	0.539891229133608	19	0.665583782054316	7	143027473	143053071	+	1699	Slc22a18	GO:0005635;GO:0005737;GO:0016020;GO:0016021;GO:0016324;GO:0022857;GO:0031625;GO:0042908;GO:0055085;GO:1990961	K08214	-	P;G;E	2QT94;35AT0;38Q9J;3BEM0;3CRWE;3J5VM;47YZ2;492QD;4Q2MD	solute carrier family 22 (organic cation transporter), member 18 [Source:MGI Symbol;Acc:MGI:1336884]	18400	Q78KK3;A0A0R4J0P7	GO:0042908//xenobiotic transport;GO:0055085//transmembrane transport;GO:1990961//xenobiotic detoxification by transmembrane export across the plasma membrane;	GO:0005635//nuclear envelope;GO:0005737//cytoplasm;GO:0016020//membrane;GO:0016021//integral component of membrane;GO:0016324//apical plasma membrane;	GO:0022857//transmembrane transporter activity;GO:0031625//ubiquitin protein ligase binding;	-
ENSMUSG00000000157	0	0	0	0	0	0	0	0	0	0	0	0	0	0	0	0	0	0	0	0	0	0	0	0	16	96223488	96244819	-	4324	Itgb2l	GO:0001540;GO:0002523;GO:0005178;GO:0005886;GO:0005925;GO:0006954;GO:0007155;GO:0007159;GO:0007160;GO:0007229;GO:0008305;GO:0009986;GO:0016020;GO:0016021;GO:0016477;GO:0019901;GO:0030101;GO:0030141;GO:0030369;GO:0030593;GO:0031072;GO:0032930;GO:0033627;GO:0034113;GO:0034687;GO:0038023;GO:0043113;GO:0043315;GO:0043542;GO:0044853;GO:0044877;GO:0045123;GO:0045429;GO:0045766;GO:0050730;GO:0050839;GO:…	K06464	-	M;T;W	KOG1226;359JS;38DSI;3BA6T;3D3JZ;3J2HP;484MI;4957C;4Q1XE	integrin beta 2-like [Source:MGI Symbol;Acc:MGI:1277979]	16415	Q3UV74	GO:0002523//leukocyte migration involved in inflammatory response;GO:0006954//inflammatory response;GO:0007155//cell adhesion;GO:0007159//leukocyte cell-cell adhesion;GO:0007160//cell-matrix adhesion;GO:0007229//integrin-mediated signaling pathway;GO:0016477//cell migration;GO:0030101//natural killer cell activation;GO:0030593//neutrophil chemotaxis;GO:0032930//positive regulation of superoxide a…	GO:0005886//plasma membrane;GO:0005925//focal adhesion;GO:0008305//integrin complex;GO:0009986//cell surface;GO:0016020//membrane;GO:0016021//integral component of membrane;GO:0030141//secretory granule;GO:0034687//integrin alphaL-beta2 complex;GO:0044853//plasma membrane raft;	GO:0001540//amyloid-beta binding;GO:0005178//integrin binding;GO:0019901//protein kinase binding;GO:0030369//ICAM-3 receptor activity;GO:0031072//heat shock protein binding;GO:0038023//signaling receptor activity;GO:0044877//protein-containing complex binding;GO:0050839//cell adhesion molecule binding;	ko05416(Viral myocarditis);ko05323(Rheumatoid arthritis);ko05166(Human T-cell leukemia virus 1 infection);ko05152(Tuberculosis);ko05150(Staphylococcus aureus infection);ko05146(Amoebiasis);ko05144(Malaria);ko05140(Leishmaniasis);ko05134(Legionellosis);ko05133(Pertussis);ko04810(Regulation of actin cytoskeleton);ko04670(Leukocyte transendothelial migration);ko04650(Natural killer cell mediated cyt…
ENSMUSG00000000159	0	0	0	0	0	0	0	0	0	0	0	0	0	0	0	0	0	0	0	0	1	0.0191350146712978	0	0	16	96162868	96223321	+	2523	Igsf5	GO:0016020;GO:0016021;GO:0098609	K06786	-	S;T	2S38D;35VYW;3A4GF;3BRSE;3D87U;3JP2U;48KUD;49HDH;4QABZ	immunoglobulin superfamily, member 5 [Source:MGI Symbol;Acc:MGI:1919308]	72058	Q7TSN7;A0A0R4J105	GO:0098609//cell-cell adhesion;	GO:0016020//membrane;GO:0016021//integral component of membrane;	-	ko04530(Tight junction)
ENSMUSG00000000167	45	0.770561442301647	23	0.499058272938009	48	0.980766421976794	37	0.69532453938246	33	0.670543848570194	36	0.82927229881425	27	0.625103462378937	24	0.497097757491124	28	0.6088069478147	41	0.763590552925598	40	0.686493309856868	27	0.571263585125033	9	50528621	50536300	+	2813	Pih1d2	GO:0000492;GO:0005737;GO:0006364;GO:0031267;GO:0097255;GO:0101031;GO:1990904	K25427	-	S;C	KOG4356;35H4H;38F7Y;3BAPW;3CYR1;3J3HI;484MC;49531;4PS8B	PIH1 domain containing 2 [Source:MGI Symbol;Acc:MGI:1919864]	72614	Q8CHR9	GO:0000492//box C/D snoRNP assembly;GO:0006364//rRNA processing;	GO:0005737//cytoplasm;GO:0097255//R2TP complex;GO:0101031//chaperone complex;GO:1990904//ribonucleoprotein complex;	GO:0031267//small GTPase binding;	-
ENSMUSG00000000168	2155	21.2450767346806	1700	21.2367773676062	1784	20.9862803840777	1908	20.6433641019111	1789	20.9285843569383	1493	19.8002527857983	1627	21.6866246459746	1812	21.6075250476056	1712	21.4309586608613	1836	19.6863696863969	2041	20.1667350294743	1702	20.7323533554398	9	50545933	50571080	-	4886	Dlat	GO:0004742;GO:0005739;GO:0005759;GO:0005967;GO:0005975;GO:0006006;GO:0006086;GO:0006090;GO:0006099;GO:0016740;GO:0016746;GO:0030523;GO:0034604;GO:0042802;GO:0043209;GO:0043231;GO:0045254;GO:0061732;GO:1990204	K00627	EC:2.3.1.12	C	KOG0557;35HW6;38BJW;3BFAB;3CS5G;3J5I4;4874T;491KE;4PY6I	dihydrolipoamide S-acetyltransferase (E2 component of pyruvate dehydrogenase complex) [Source:MGI Symbol;Acc:MGI:2385311]	235339	Q8BMF4	GO:0005975//carbohydrate metabolic process;GO:0006006//glucose metabolic process;GO:0006086//acetyl-CoA biosynthetic process from pyruvate;GO:0006090//pyruvate metabolic process;GO:0006099//tricarboxylic acid cycle;GO:0061732//mitochondrial acetyl-CoA biosynthetic process from pyruvate;	GO:0005739//mitochondrion;GO:0005759//mitochondrial matrix;GO:0005967//mitochondrial pyruvate dehydrogenase complex;GO:0043209//myelin sheath;GO:0043231//intracellular membrane-bounded organelle;GO:0045254//pyruvate dehydrogenase complex;GO:1990204//oxidoreductase complex;	GO:0004742//dihydrolipoyllysine-residue acetyltransferase activity;GO:0016740//transferase activity;GO:0016746//acyltransferase activity;GO:0030523//dihydrolipoamide S-acyltransferase activity;GO:0034604//pyruvate dehydrogenase (NAD+) activity;GO:0042802//identical protein binding;	ko00620(Pyruvate metabolism);ko00020(Citrate cycle (TCA cycle));ko00010(Glycolysis / Gluconeogenesis)
ENSMUSG00000000171	1745	68.2813140789685	1047	51.9136762299306	1366	63.780325292755	1553	66.6912669149732	1609	74.710383582182	1034	54.4285638994422	1038	54.9157820856119	1331	62.9970621823649	1242	61.709900159563	1432	60.9440606039853	1726	67.6906662218286	1390	67.2046395971308	9	50507657	50515112	-	1231	Sdhd	GO:0005739;GO:0005740;GO:0005743;GO:0005749;GO:0006099;GO:0006121;GO:0008177;GO:0016020;GO:0016021;GO:0020037;GO:0042776;GO:0046872;GO:0048039;GO:0050433;GO:0071456	K00237	-	C;U	KOG4097;35I6K;3A6FV;3BTEB;3D6BR;3J9Q8;48DIU;493H0;4Q59E	succinate dehydrogenase complex, subunit D, integral membrane protein [Source:MGI Symbol;Acc:MGI:1914175]	66925	Q9CXV1	GO:0006099//tricarboxylic acid cycle;GO:0006121//mitochondrial electron transport, succinate to ubiquinone;GO:0042776//mitochondrial ATP synthesis coupled proton transport;GO:0050433//regulation of catecholamine secretion;GO:0071456//cellular response to hypoxia;	GO:0005739//mitochondrion;GO:0005740//mitochondrial envelope;GO:0005743//mitochondrial inner membrane;GO:0005749//mitochondrial respiratory chain complex II, succinate dehydrogenase complex (ubiquinone);GO:0016020//membrane;GO:0016021//integral component of membrane;	GO:0008177//succinate dehydrogenase (ubiquinone) activity;GO:0020037//heme binding;GO:0046872//metal ion binding;GO:0048039//ubiquinone binding;	ko05415(Diabetic cardiomyopathy);ko05208(Chemical carcinogenesis - reactive oxygen species);ko05022(Pathways of neurodegeneration - multiple diseases);ko05020(Prion disease);ko05016(Huntington disease);ko05014(Amyotrophic lateral sclerosis);ko05012(Parkinson disease);ko05010(Alzheimer disease);ko04932(Non-alcoholic fatty liver disease);ko04714(Thermogenesis);ko00190(Oxidative phosphorylation);ko0…
ENSMUSG00000000182	0	0	0	0	0	0	0	0	0	0	0	0	0	0	0	0	0	0	0	0	0	0	0	0	6	127049865	127058371	+	1814	Fgf23	GO:0000165;GO:0001934;GO:0005104;GO:0005105;GO:0005515;GO:0005576;GO:0005615;GO:0005737;GO:0006796;GO:0008083;GO:0008284;GO:0008543;GO:0009887;GO:0010628;GO:0010966;GO:0010980;GO:0030154;GO:0030334;GO:0030500;GO:0030502;GO:0030643;GO:0032026;GO:0042359;GO:0042369;GO:0044320;GO:0045668;GO:0045893;GO:0046888;GO:0055062;GO:0055074;GO:0070371;GO:0070374;GO:0071305;GO:0071354;GO:0071374;GO:0090080;GO:…	K22428	-	S;T	KOG3885;35C2Y;38E2E;3BJZG;3CRU1;3J39N;488VS;49676;4Q318	fibroblast growth factor 23 [Source:MGI Symbol;Acc:MGI:1891427]	64654	Q9EPC2;Q3U1V5	GO:0000165//MAPK cascade;GO:0001934//positive regulation of protein phosphorylation;GO:0006796//phosphate-containing compound metabolic process;GO:0008284//positive regulation of cell population proliferation;GO:0008543//fibroblast growth factor receptor signaling pathway;GO:0009887//animal organ morphogenesis;GO:0010628//positive regulation of gene expression;GO:0010966//regulation of phosphate …	GO:0005576//extracellular region;GO:0005615//extracellular space;GO:0005737//cytoplasm;	GO:0005104//fibroblast growth factor receptor binding;GO:0005105//type 1 fibroblast growth factor receptor binding;GO:0005515//protein binding;GO:0008083//growth factor activity;	ko05226(Gastric cancer);ko05224(Breast cancer);ko05218(Melanoma);ko05200(Pathways in cancer);ko04928(Parathyroid hormone synthesis, secretion and action);ko04810(Regulation of actin cytoskeleton);ko04151(PI3K-Akt signaling pathway);ko04020(Calcium signaling pathway);ko04015(Rap1 signaling pathway);ko04014(Ras signaling pathway);ko04010(MAPK signaling pathway)
ENSMUSG00000000183	0	0	0	0	0	0	0	0	0	0	0	0	0	0	0	0	0	0	0	0	0	0	0	0	6	126992549	127005150	+	4657	Fgf6	GO:0001502;GO:0001525;GO:0001934;GO:0005104;GO:0005576;GO:0005615;GO:0005737;GO:0008083;GO:0008284;GO:0008543;GO:0009887;GO:0010628;GO:0030154;GO:0030334;GO:0042383;GO:0045445;GO:0051781	K04358	-	S;T	KOG3885;35CY6;39BKH;3BGAB;3CUU5;3J9AT;48372;48YHC;4Q1PK	fibroblast growth factor 6 [Source:MGI Symbol;Acc:MGI:95520]	14177	P21658;A0A7U3L4H7;Q8C399	GO:0001502//cartilage condensation;GO:0001525//angiogenesis;GO:0001934//positive regulation of protein phosphorylation;GO:0008284//positive regulation of cell population proliferation;GO:0008543//fibroblast growth factor receptor signaling pathway;GO:0009887//animal organ morphogenesis;GO:0010628//positive regulation of gene expression;GO:0030154//cell differentiation;GO:0030334//regulation of ce…	GO:0005576//extracellular region;GO:0005615//extracellular space;GO:0005737//cytoplasm;GO:0042383//sarcolemma;	GO:0005104//fibroblast growth factor receptor binding;GO:0008083//growth factor activity;	ko05226(Gastric cancer);ko05224(Breast cancer);ko05218(Melanoma);ko05207(Chemical carcinogenesis - receptor activation);ko05200(Pathways in cancer);ko04810(Regulation of actin cytoskeleton);ko04151(PI3K-Akt signaling pathway);ko04020(Calcium signaling pathway);ko04015(Rap1 signaling pathway);ko04014(Ras signaling pathway);ko04010(MAPK signaling pathway)
ENSMUSG00000000184	3941	20.1756464328094	3269	21.2062856713564	3554	21.7104106631143	2688	15.1022397586909	3124	18.9780039066121	2884	19.8616889987482	3213	22.2395056563888	3595	22.2615664549988	3624	23.5578700248651	2930	16.3143800055539	3076	15.7829766011526	2704	17.1043166442018	6	127102125	127129156	-	9409	Ccnd2	GO:0000079;GO:0000082;GO:0000307;GO:0000785;GO:0001934;GO:0005515;GO:0005634;GO:0005654;GO:0005730;GO:0005737;GO:0005829;GO:0007049;GO:0007616;GO:0008284;GO:0008344;GO:0016020;GO:0016538;GO:0019901;GO:0031965;GO:0043066;GO:0044772;GO:0045737;GO:0050679;GO:0051301;GO:0051726;GO:0060045;GO:0071481;GO:0097129;GO:1900087;GO:2000726	K10151	-	S;D	KOG0656;35JN5;39VHD;3BD84;3CXCC;3J4X7;482CF;48XB3;4Q41K	cyclin D2 [Source:MGI Symbol;Acc:MGI:88314]	12444	P30280;Q4FK45	GO:0000079//regulation of cyclin-dependent protein serine/threonine kinase activity;GO:0000082//G1/S transition of mitotic cell cycle;GO:0001934//positive regulation of protein phosphorylation;GO:0007049//cell cycle;GO:0007616//long-term memory;GO:0008284//positive regulation of cell population proliferation;GO:0008344//adult locomotory behavior;GO:0043066//negative regulation of apoptotic proces…	GO:0000307//cyclin-dependent protein kinase holoenzyme complex;GO:0000785//chromatin;GO:0005634//nucleus;GO:0005654//nucleoplasm;GO:0005730//nucleolus;GO:0005737//cytoplasm;GO:0005829//cytosol;GO:0016020//membrane;GO:0031965//nuclear membrane;GO:0097129//cyclin D2-CDK4 complex;	GO:0005515//protein binding;GO:0016538//cyclin-dependent protein serine/threonine kinase regulator activity;GO:0019901//protein kinase binding;	ko05206(MicroRNAs in cancer);ko05203(Viral carcinogenesis);ko05202(Transcriptional misregulation in cancer);ko05200(Pathways in cancer);ko05169(Epstein-Barr virus infection);ko05166(Human T-cell leukemia virus 1 infection);ko05165(Human papillomavirus infection);ko05162(Measles);ko04917(Prolactin signaling pathway);ko04630(JAK-STAT signaling pathway);ko04510(Focal adhesion);ko04390(Hippo signalin…
ENSMUSG00000000194	1005	3.79206448357704	777	3.71500441464379	868	3.90803971532127	1143	4.73311389453047	897	4.01624851496417	812	4.121597509379	745	3.80066249341597	861	3.92960235834508	770	3.68915740761207	917	3.76323134750689	862	3.25985644818423	708	3.30081304271577	2	31042328	31108787	+	12766	Gpr107	GO:0005515;GO:0005654;GO:0005769;GO:0005794;GO:0005886;GO:0016020;GO:0016021;GO:0030136;GO:0032050;GO:0072583	K22985	-	T;L	KOG2569;35DEV;38C9N;3BCQH;3CZQP;3J77G;480U7;48ZAP;4PTWR	G protein-coupled receptor 107 [Source:MGI Symbol;Acc:MGI:2139054]	277463	Q8BUV8;Q148Z6	GO:0072583//clathrin-dependent endocytosis;	GO:0005654//nucleoplasm;GO:0005769//early endosome;GO:0005794//Golgi apparatus;GO:0005886//plasma membrane;GO:0016020//membrane;GO:0016021//integral component of membrane;GO:0030136//clathrin-coated vesicle;	GO:0005515//protein binding;GO:0032050//clathrin heavy chain binding;	-
ENSMUSG00000000197	1	0.00327343879970481	1	0.00414794404341804	7	0.0273420993531898	0	0	0	0	0	0	3	0.0132775779791743	4	0.0158379883545422	6	0.0249391866055446	1	0.00356029640466374	2	0.00656169106567234	2	0.00808932414621874	14	123514046	123864556	-	14715	Nalcn	GO:0005216;GO:0005248;GO:0005261;GO:0005886;GO:0006811;GO:0016020;GO:0016021;GO:0034220;GO:0035725;GO:0055085;GO:0098655	K21863	-	T;P;U	KOG2301;35E1F;38BYK;3BD2J;3CUNX;3J2PK;480CN;493R2;4Q4DW	sodium leak channel, non-selective [Source:MGI Symbol;Acc:MGI:2444306]	338370	Q8BXR5;E9QLE4	GO:0006811//ion transport;GO:0034220//ion transmembrane transport;GO:0035725//sodium ion transmembrane transport;GO:0055085//transmembrane transport;GO:0098655//cation transmembrane transport;	GO:0005886//plasma membrane;GO:0016020//membrane;GO:0016021//integral component of membrane;	GO:0005216//ion channel activity;GO:0005248//voltage-gated sodium channel activity;GO:0005261//cation channel activity;	-
ENSMUSG00000000202	0	0	0	0	0	0	0	0	0	0	0	0	0	0	0	0	0	0	0	0	0	0	0	0	11	114682043	114686771	-	3187	Btbd17	GO:0003674;GO:0005515;GO:0005575;GO:0005576;GO:0008150	K24808	-	S;K	KOG2075;35G0J;39GDW;3BD4K;3CZCJ;3J3P9;4862M;48VCM;4PWS6	BTB (POZ) domain containing 17 [Source:MGI Symbol;Acc:MGI:1919264]	72014	Q9DB72	GO:0008150//biological_process;	GO:0005575//cellular_component;GO:0005576//extracellular region;	GO:0003674//molecular_function;GO:0005515//protein binding;	-
ENSMUSG00000000204	1	0.0121515267249385	2	0.0307956592325411	2	0.0289994948812303	4	0.0533435494936281	3	0.0432584131278772	0	0	0	0	2	0.0293965689501878	2	0.0308594122856197	3	0.0396491636689912	2	0.024358043398428	1	0.0150144304757327	11	83066012	83081042	+	3964	Slfn4	GO:0003674;GO:0004540;GO:0005575;GO:0005634;GO:0005829;GO:0009617;GO:0043022;GO:0090501	K24457	-	S	2RU3F;35AER;39GDJ;3BNWU;3D4JT;3J1WC;486AG;48VCJ;4Q6JG	schlafen 4 [Source:MGI Symbol;Acc:MGI:1329010]	20558	Q3UV66;Q3UV10	GO:0009617//response to bacterium;GO:0090501//RNA phosphodiester bond hydrolysis;	GO:0005575//cellular_component;GO:0005634//nucleus;GO:0005829//cytosol;	GO:0003674//molecular_function;GO:0004540//ribonuclease activity;GO:0043022//ribosome binding;	-
ENSMUSG00000000214	0	0	0	0	0	0	0	0	0	0	0	0	0	0	0	0	0	0	0	0	0	0	1	0.0251764815591389	7	142446489	142484865	-	2364	Th	GO:0001666;GO:0001963;GO:0001975;GO:0004497;GO:0004511;GO:0005506;GO:0005634;GO:0005737;GO:0005739;GO:0005790;GO:0005829;GO:0006585;GO:0006631;GO:0006665;GO:0007507;GO:0007601;GO:0007605;GO:0007612;GO:0007613;GO:0007617;GO:0007626;GO:0008016;GO:0008021;GO:0008198;GO:0008199;GO:0009072;GO:0009410;GO:0009414;GO:0009416;GO:0009635;GO:0009651;GO:0009887;GO:0009898;GO:0010038;GO:0010043;GO:0010259;GO:…	K00501	EC:1.14.16.2	E	KOG3820;35F4B;3953T;3BFSA;3CSQA;3J3C3;4899X;496G3;4Q0UZ	tyrosine hydroxylase [Source:MGI Symbol;Acc:MGI:98735]	21823	P24529	GO:0001666//response to hypoxia;GO:0001963//synaptic transmission, dopaminergic;GO:0001975//response to amphetamine;GO:0006585//dopamine biosynthetic process from tyrosine;GO:0006631//fatty acid metabolic process;GO:0006665//sphingolipid metabolic process;GO:0007507//heart development;GO:0007601//visual perception;GO:0007605//sensory perception of sound;GO:0007612//learning;GO:0007613//memory;GO:…	GO:0005634//nucleus;GO:0005737//cytoplasm;GO:0005739//mitochondrion;GO:0005790//smooth endoplasmic reticulum;GO:0005829//cytosol;GO:0008021//synaptic vesicle;GO:0009898//cytoplasmic side of plasma membrane;GO:0030424//axon;GO:0030425//dendrite;GO:0030659//cytoplasmic vesicle membrane;GO:0031410//cytoplasmic vesicle;GO:0033162//melanosome membrane;GO:0042995//cell projection;GO:0043005//neuron pro…	GO:0004497//monooxygenase activity;GO:0004511//tyrosine 3-monooxygenase activity;GO:0005506//iron ion binding;GO:0008198//ferrous iron binding;GO:0008199//ferric iron binding;GO:0016491//oxidoreductase activity;GO:0016597//amino acid binding;GO:0016714//oxidoreductase activity, acting on paired donors, with incorporation or reduction of molecular oxygen, reduced pteridine as one donor, and incorp…	ko05034(Alcoholism);ko05031(Amphetamine addiction);ko05030(Cocaine addiction);ko05012(Parkinson disease);ko04917(Prolactin signaling pathway);ko04728(Dopaminergic synapse);ko00790(Folate biosynthesis);ko00350(Tyrosine metabolism)
ENSMUSG00000000215	0	0	0	0	0	0	0	0	0	0	0	0	0	0	0	0	0	0	0	0	0	0	0	0	7	142232393	142297118	-	1312	Ins2	GO:0000122;GO:0001819;GO:0002020;GO:0002674;GO:0005158;GO:0005159;GO:0005179;GO:0005576;GO:0005615;GO:0005634;GO:0005732;GO:0005737;GO:0005829;GO:0005975;GO:0006006;GO:0006521;GO:0006953;GO:0006983;GO:0007165;GO:0007186;GO:0007520;GO:0008284;GO:0008286;GO:0010468;GO:0010628;GO:0010629;GO:0010750;GO:0014068;GO:0014902;GO:0016042;GO:0022898;GO:0030141;GO:0032148;GO:0032880;GO:0033861;GO:0034774;GO:…	K04526	-	M;T	2S5P5;35QN9;3A4TI;3BSB1;3D85H;3JHJ0;48FNA;49C82;4Q8ZR	insulin II [Source:MGI Symbol;Acc:MGI:96573]	16334	P01326;Q5EEX1	GO:0000122//negative regulation of transcription by RNA polymerase II;GO:0001819//positive regulation of cytokine production;GO:0002674//negative regulation of acute inflammatory response;GO:0005975//carbohydrate metabolic process;GO:0006006//glucose metabolic process;GO:0006521//regulation of cellular amino acid metabolic process;GO:0006953//acute-phase response;GO:0006983//ER overload response;…	GO:0005576//extracellular region;GO:0005615//extracellular space;GO:0005634//nucleus;GO:0005732//sno(s)RNA-containing ribonucleoprotein complex;GO:0005737//cytoplasm;GO:0005829//cytosol;GO:0030141//secretory granule;GO:0034774//secretory granule lumen;GO:0062023//collagen-containing extracellular matrix;	GO:0002020//protease binding;GO:0005158//insulin receptor binding;GO:0005159//insulin-like growth factor receptor binding;GO:0005179//hormone activity;GO:0042802//identical protein binding;	ko05415(Diabetic cardiomyopathy);ko05215(Prostate cancer);ko05010(Alzheimer disease);ko04960(Aldosterone-regulated sodium reabsorption);ko04950(Maturity onset diabetes of the young);ko04940(Type I diabetes mellitus);ko04932(Non-alcoholic fatty liver disease);ko04931(Insulin resistance);ko04930(Type II diabetes mellitus);ko04923(Regulation of lipolysis in adipocytes);ko04917(Prolactin signaling pa…
ENSMUSG00000000216	0	0	0	0	0	0	0	0	0	0	0	0	0	0	0	0	1	0.0204491324473749	0	0	0	0	1	0.0198987637598811	7	121333702	121367698	+	2991	Scnn1g	GO:0005216;GO:0005272;GO:0005654;GO:0005886;GO:0005887;GO:0006811;GO:0006814;GO:0006883;GO:0008217;GO:0009897;GO:0009986;GO:0015081;GO:0015267;GO:0015280;GO:0016020;GO:0016021;GO:0016324;GO:0034706;GO:0035313;GO:0035725;GO:0036254;GO:0050699;GO:0050891;GO:0050896;GO:0050909;GO:0050914;GO:0050915;GO:0055078;GO:0070062;GO:0071468;GO:0098662;GO:0098719;GO:1904045;GO:1904117	K04827	-	C;P	KOG4294;35GI4;38C3Q;3BFNS;3CSEK;3J5NA;489AN;494C5;4Q2ZQ	sodium channel, nonvoltage-gated 1 gamma [Source:MGI Symbol;Acc:MGI:104695]	20278	Q9WU39	GO:0006811//ion transport;GO:0006814//sodium ion transport;GO:0006883//cellular sodium ion homeostasis;GO:0008217//regulation of blood pressure;GO:0035313//wound healing, spreading of epidermal cells;GO:0035725//sodium ion transmembrane transport;GO:0036254//cellular response to amiloride;GO:0050891//multicellular organismal water homeostasis;GO:0050896//response to stimulus;GO:0050909//sensory p…	GO:0005654//nucleoplasm;GO:0005886//plasma membrane;GO:0005887//integral component of plasma membrane;GO:0009897//external side of plasma membrane;GO:0009986//cell surface;GO:0016020//membrane;GO:0016021//integral component of membrane;GO:0016324//apical plasma membrane;GO:0034706//sodium channel complex;GO:0070062//extracellular exosome;	GO:0005216//ion channel activity;GO:0005272//sodium channel activity;GO:0015081//sodium ion transmembrane transporter activity;GO:0015267//channel activity;GO:0015280//ligand-gated sodium channel activity;GO:0050699//WW domain binding;	ko04960(Aldosterone-regulated sodium reabsorption);ko04742(Taste transduction)
ENSMUSG00000000223	95	0.535019517605208	74	0.528088126776375	56	0.376325492325209	205	1.26704183296832	127	0.848727401852798	150	1.13641557375798	54	0.411181115321396	53	0.361041971465149	63	0.450519276798338	72	0.441022195114363	116	0.654765167054761	84	0.584525312999832	X	133305300	133357322	+	8553	Drp2	GO:0005515;GO:0005829;GO:0005886;GO:0007417;GO:0008270;GO:0014069;GO:0016020;GO:0030425;GO:0042995;GO:0043204;GO:0045202;GO:0046872;GO:0050808;GO:0070161;GO:0098978;GO:0099536	-	-	Z	KOG4286;35I5A;38ESA;3BDJ0;3CW3V;3J5K5;48856;48VQ3;4Q0CS	dystrophin related protein 2 [Source:MGI Symbol;Acc:MGI:107432]	13497	Q05AA6	GO:0007417//central nervous system development;GO:0050808//synapse organization;GO:0099536//synaptic signaling;	GO:0005829//cytosol;GO:0005886//plasma membrane;GO:0014069//postsynaptic density;GO:0016020//membrane;GO:0030425//dendrite;GO:0042995//cell projection;GO:0043204//perikaryon;GO:0045202//synapse;GO:0070161//anchoring junction;GO:0098978//glutamatergic synapse;	GO:0005515//protein binding;GO:0008270//zinc ion binding;GO:0046872//metal ion binding;	-
ENSMUSG00000000244	4	0.0309070593119386	8	0.0783278750066044	10	0.0921992281915277	0	0	1	0.00916887764083548	2	0.0207887122283222	3	0.0313409624580606	7	0.0654231629154483	7	0.0686787754332191	0	0	5	0.0387212399869139	6	0.0572831591971168	7	142558783	142573381	+	6234	Tspan32	GO:0003674;GO:0005887;GO:0007010;GO:0007229;GO:0007596;GO:0007599;GO:0009986;GO:0016020;GO:0016021;GO:0030886;GO:0042098;GO:0042130;GO:0042832;GO:0050688;GO:0051604;GO:0070442;GO:0070527;GO:0072659	K17359	-	S	2S0ED;35IPH;3A1WB;3BRAA;3CYQV;3J470;48CXG;49390;4PV6E	tetraspanin 32 [Source:MGI Symbol;Acc:MGI:1350360]	27027	Q9JHH2	GO:0007010//cytoskeleton organization;GO:0007229//integrin-mediated signaling pathway;GO:0007596//blood coagulation;GO:0007599//hemostasis;GO:0030886//negative regulation of myeloid dendritic cell activation;GO:0042098//T cell proliferation;GO:0042130//negative regulation of T cell proliferation;GO:0042832//defense response to protozoan;GO:0050688//regulation of defense response to virus;GO:00516…	GO:0005887//integral component of plasma membrane;GO:0009986//cell surface;GO:0016020//membrane;GO:0016021//integral component of membrane;GO:0070442//integrin alphaIIb-beta3 complex;	GO:0003674//molecular_function;	-
ENSMUSG00000000247	1	0.0109648649983283	1	0.0138941490095371	0	0	1	0.0120335664803518	1	0.0130113323953946	1	0.0147503792432689	3	0.0444752014485659	1	0.0132629182015188	0	0	1	0.011925736761809	0	0	0	0	2	38229293	38259745	+	4393	Lhx2	GO:0000977;GO:0000978;GO:0000981;GO:0001228;GO:0001843;GO:0001942;GO:0003677;GO:0003682;GO:0005515;GO:0005634;GO:0005654;GO:0006355;GO:0006357;GO:0007399;GO:0007411;GO:0007420;GO:0007498;GO:0009953;GO:0021537;GO:0021772;GO:0021978;GO:0021987;GO:0022008;GO:0030182;GO:0043565;GO:0045199;GO:0045814;GO:0045893;GO:0045944;GO:0046872;GO:0048646;GO:0048675;GO:0048731;GO:0050768;GO:0060041;GO:2000179;GO:…	K09373	-	K	KOG0490;35CGM;38BZF;3BD2S;3CTZ6;3J1ME;4812W;4923Q;4PWMD	LIM homeobox protein 2 [Source:MGI Symbol;Acc:MGI:96785]	16870	Q9Z0S2;Q543C6	GO:0001843//neural tube closure;GO:0001942//hair follicle development;GO:0006355//regulation of transcription, DNA-templated;GO:0006357//regulation of transcription by RNA polymerase II;GO:0007399//nervous system development;GO:0007411//axon guidance;GO:0007420//brain development;GO:0007498//mesoderm development;GO:0009953//dorsal/ventral pattern formation;GO:0021537//telencephalon development;GO…	GO:0005634//nucleus;GO:0005654//nucleoplasm;	GO:0000977//RNA polymerase II transcription regulatory region sequence-specific DNA binding;GO:0000978//RNA polymerase II cis-regulatory region sequence-specific DNA binding;GO:0000981//DNA-binding transcription factor activity, RNA polymerase II-specific;GO:0001228//DNA-binding transcription activator activity, RNA polymerase II-specific;GO:0003677//DNA binding;GO:0003682//chromatin binding;GO:0…	-
ENSMUSG00000000248	0	0	1	0.0214390574636096	0	0	0	0	0	0	0	0	0	0	0	0	1	0.0214834405163675	0	0	0	0	0	0	6	128911344	128961670	+	2847	Clec2g	GO:0005615;GO:0005783;GO:0005886;GO:0009897;GO:0009986;GO:0016020;GO:0016021;GO:0030246;GO:0045671;GO:0046703	-	-	S;T;V	KOG4297;35PRZ;3A251;3BQPX;3D7U9;3JGPH;48EB5;49AYU;4Q8N8	C-type lectin domain family 2, member g [Source:MGI Symbol;Acc:MGI:1918059]	70809	Q9D676	GO:0045671//negative regulation of osteoclast differentiation;	GO:0005615//extracellular space;GO:0005783//endoplasmic reticulum;GO:0005886//plasma membrane;GO:0009897//external side of plasma membrane;GO:0009986//cell surface;GO:0016020//membrane;GO:0016021//integral component of membrane;	GO:0030246//carbohydrate binding;GO:0046703//natural killer cell lectin-like receptor binding;	-
ENSMUSG00000000253	27	0.559859493033457	14	0.367851034173289	14	0.34639603270098	10	0.227565465123484	12	0.295267067824202	7	0.195259970774757	19	0.532674937481339	16	0.401301762612292	21	0.552918836914362	15	0.338289463589929	16	0.33251927346145	13	0.333070870114273	13	45660920	45707276	+	2323	Gmpr	GO:0003824;GO:0003920;GO:0006144;GO:0006163;GO:0009117;GO:0016491;GO:0032264;GO:0046872;GO:1902560	K00364	EC:1.7.1.7	F	KOG2550;35BHS;38BP6;3BAD2;3CRAZ;3JDI4;487ZH;48WCU;4Q35C	guanosine monophosphate reductase [Source:MGI Symbol;Acc:MGI:1913605]	66355	Q9DCZ1	GO:0006144//purine nucleobase metabolic process;GO:0006163//purine nucleotide metabolic process;GO:0009117//nucleotide metabolic process;GO:0032264//IMP salvage;	GO:1902560//GMP reductase complex;	GO:0003824//catalytic activity;GO:0003920//GMP reductase activity;GO:0016491//oxidoreductase activity;GO:0046872//metal ion binding;	ko00230(Purine metabolism)
ENSMUSG00000000263	0	0	3	0.0758537654501613	0	0	0	0	0	0	0	0	0	0	0	0	0	0	0	0	0	0	0	0	11	55405064	55499024	-	2414	Glra1	GO:0001964;GO:0002087;GO:0004888;GO:0005216;GO:0005230;GO:0005231;GO:0005254;GO:0005886;GO:0005887;GO:0006811;GO:0006820;GO:0006821;GO:0006936;GO:0007165;GO:0007218;GO:0007268;GO:0007340;GO:0007601;GO:0007628;GO:0008270;GO:0009897;GO:0016020;GO:0016021;GO:0016594;GO:0016933;GO:0016934;GO:0019228;GO:0022824;GO:0030425;GO:0030594;GO:0030977;GO:0034220;GO:0034707;GO:0042391;GO:0042802;GO:0042995;GO:…	K05193	-	T;U	KOG3644;35CYZ;38BM7;3BA9E;3CRD3;3J4B0;487GZ;48Z0A;4Q8IA	glycine receptor, alpha 1 subunit [Source:MGI Symbol;Acc:MGI:95747]	14654	Q64018;Q5NCT9	GO:0001964//startle response;GO:0002087//regulation of respiratory gaseous exchange by nervous system process;GO:0006811//ion transport;GO:0006820//anion transport;GO:0006821//chloride transport;GO:0006936//muscle contraction;GO:0007165//signal transduction;GO:0007218//neuropeptide signaling pathway;GO:0007268//chemical synaptic transmission;GO:0007340//acrosome reaction;GO:0007601//visual percep…	GO:0005886//plasma membrane;GO:0005887//integral component of plasma membrane;GO:0009897//external side of plasma membrane;GO:0016020//membrane;GO:0016021//integral component of membrane;GO:0030425//dendrite;GO:0034707//chloride channel complex;GO:0042995//cell projection;GO:0043005//neuron projection;GO:0043025//neuronal cell body;GO:0043204//perikaryon;GO:0043231//intracellular membrane-bounded…	GO:0004888//transmembrane signaling receptor activity;GO:0005216//ion channel activity;GO:0005230//extracellular ligand-gated ion channel activity;GO:0005231//excitatory extracellular ligand-gated ion channel activity;GO:0005254//chloride channel activity;GO:0008270//zinc ion binding;GO:0016594//glycine binding;GO:0016933//extracellularly glycine-gated ion channel activity;GO:0016934//extracellul…	ko04080(Neuroactive ligand-receptor interaction)
ENSMUSG00000000266	934	5.54467844586775	832	6.25866171682054	927	6.56657356891948	1100	7.16660134372738	906	6.38228464271005	839	6.70025524243969	737	5.91548499273422	871	6.25436821582771	827	6.23392835951827	922	5.95308851247795	936	5.56912409744645	785	5.75807294658078	X	139565348	139668464	+	8114	Mid2	GO:0003713;GO:0005515;GO:0005737;GO:0005856;GO:0005874;GO:0008017;GO:0008270;GO:0010508;GO:0016740;GO:0019899;GO:0032897;GO:0035372;GO:0042803;GO:0043123;GO:0044790;GO:0045087;GO:0045893;GO:0046597;GO:0046872;GO:0051091;GO:0051092;GO:0051219	K10647	EC:2.3.2.27	O	KOG2177;35AZT;38FN7;3BCEH;3CYDD;3J50I;4833Z;48Z29;4Q3EM	midline 2 [Source:MGI Symbol;Acc:MGI:1344333]	23947	Q9QUS6;B1AVF4	GO:0010508//positive regulation of autophagy;GO:0032897//negative regulation of viral transcription;GO:0035372//protein localization to microtubule;GO:0043123//positive regulation of I-kappaB kinase/NF-kappaB signaling;GO:0044790//suppression of viral release by host;GO:0045087//innate immune response;GO:0045893//positive regulation of transcription, DNA-templated;GO:0046597//negative regulation …	GO:0005737//cytoplasm;GO:0005856//cytoskeleton;GO:0005874//microtubule;	GO:0003713//transcription coactivator activity;GO:0005515//protein binding;GO:0008017//microtubule binding;GO:0008270//zinc ion binding;GO:0016740//transferase activity;GO:0019899//enzyme binding;GO:0042803//protein homodimerization activity;GO:0046872//metal ion binding;GO:0051219//phosphoprotein binding;	-
ENSMUSG00000000275	3754	31.4259852926593	2929	31.0701013274536	3442	34.3823131834424	4549	41.7928168902843	3184	31.6290520942112	2647	29.8090732001226	3491	39.5128052272479	3559	36.0378127889033	3171	33.7068125097257	3267	29.7458031160317	3345	28.0654696806506	2752	28.4656484221018	11	88890202	88911119	+	5754	Trim25	GO:0002376;GO:0003713;GO:0004842;GO:0005515;GO:0005634;GO:0005654;GO:0005737;GO:0005829;GO:0006511;GO:0006513;GO:0010494;GO:0016567;GO:0016604;GO:0016740;GO:0016874;GO:0019076;GO:0030433;GO:0032880;GO:0033280;GO:0039552;GO:0043123;GO:0043627;GO:0044790;GO:0045087;GO:0045893;GO:0046596;GO:0046597;GO:0046872;GO:0051091;GO:0051092;GO:0051607;GO:0061630;GO:1990830	K10652	EC:2.3.2.27	O	KOG2177;35JRE;39MUQ;3BJBY;3CXQM;3JG5G;47Z7X;48ZYJ;4PVAV	tripartite motif-containing 25 [Source:MGI Symbol;Acc:MGI:102749]	217069	Q61510	GO:0002376//immune system process;GO:0006511//ubiquitin-dependent protein catabolic process;GO:0006513//protein monoubiquitination;GO:0016567//protein ubiquitination;GO:0019076//viral release from host cell;GO:0030433//ubiquitin-dependent ERAD pathway;GO:0032880//regulation of protein localization;GO:0033280//response to vitamin D;GO:0043123//positive regulation of I-kappaB kinase/NF-kappaB signa…	GO:0005634//nucleus;GO:0005654//nucleoplasm;GO:0005737//cytoplasm;GO:0005829//cytosol;GO:0010494//cytoplasmic stress granule;GO:0016604//nuclear body;	GO:0003713//transcription coactivator activity;GO:0004842//ubiquitin-protein transferase activity;GO:0005515//protein binding;GO:0016740//transferase activity;GO:0016874//ligase activity;GO:0039552//RIG-I binding;GO:0046872//metal ion binding;GO:0061630//ubiquitin protein ligase activity;	ko05164(Influenza A);ko04622(RIG-I-like receptor signaling pathway);ko04064(NF-kappa B signaling pathway)
ENSMUSG00000000276	418	2.40067920709912	346	2.51803992169049	377	2.58362090952469	391	2.46448216303094	425	2.8964448390976	406	3.13677797810494	340	2.64015938903887	379	2.63289088719019	404	2.94622576375816	309	1.93018198792652	352	2.02619887796839	273	1.93730729185461	11	88926005	88957676	-	8387	Dgke	GO:0000166;GO:0004143;GO:0005524;GO:0005654;GO:0005737;GO:0005829;GO:0006629;GO:0006654;GO:0006661;GO:0007165;GO:0007205;GO:0016020;GO:0016021;GO:0016301;GO:0016310;GO:0016740;GO:0035556;GO:0046339;GO:0046486;GO:0046834;GO:0046872;GO:0050804;GO:0098978	K00901	EC:2.7.1.107	T;I;G	KOG1169;35H89;38HE3;3BHFE;3CSG2;3J7DA;482QK;48WZG;4Q7CN	diacylglycerol kinase, epsilon [Source:MGI Symbol;Acc:MGI:1889276]	56077	Q9R1C6	GO:0006629//lipid metabolic process;GO:0006654//phosphatidic acid biosynthetic process;GO:0006661//phosphatidylinositol biosynthetic process;GO:0007165//signal transduction;GO:0007205//protein kinase C-activating G protein-coupled receptor signaling pathway;GO:0016310//phosphorylation;GO:0035556//intracellular signal transduction;GO:0046339//diacylglycerol metabolic process;GO:0046486//glycerolip…	GO:0005654//nucleoplasm;GO:0005737//cytoplasm;GO:0005829//cytosol;GO:0016020//membrane;GO:0016021//integral component of membrane;GO:0098978//glutamatergic synapse;	GO:0000166//nucleotide binding;GO:0004143//diacylglycerol kinase activity;GO:0005524//ATP binding;GO:0016301//kinase activity;GO:0016740//transferase activity;GO:0046872//metal ion binding;	ko05231(Choline metabolism in cancer);ko04072(Phospholipase D signaling pathway);ko04070(Phosphatidylinositol signaling system);ko00564(Glycerophospholipid metabolism);ko00561(Glycerolipid metabolism)
ENSMUSG00000000278	1315	30.2059023834134	822	23.925804103144	944	25.8742426889561	2099	52.9138757241971	1419	38.6782610296624	1112	34.3613918023063	858	26.6469023126253	939	26.0896021364123	900	26.2503670172095	1860	46.4687441897979	1617	37.2269657316936	1322	37.5210975586425	11	88814846	88846291	-	2097	Scpep1	GO:0004180;GO:0004185;GO:0005576;GO:0005829;GO:0006508;GO:0008233;GO:0016787;GO:0045776;GO:0097746	K09646	EC:3.4.16.-	O;E	KOG1283;35GVY;38BFR;3BH14;3CS8F;3J41Q;48CV8;48WV5;4PVCY	serine carboxypeptidase 1 [Source:MGI Symbol;Acc:MGI:1921867]	74617	Q920A5	GO:0006508//proteolysis;GO:0045776//negative regulation of blood pressure;GO:0097746//blood vessel diameter maintenance;	GO:0005576//extracellular region;GO:0005829//cytosol;	GO:0004180//carboxypeptidase activity;GO:0004185//serine-type carboxypeptidase activity;GO:0008233//peptidase activity;GO:0016787//hydrolase activity;	-
ENSMUSG00000000282	794	8.26581146282669	794	10.474038318462	679	8.43459741134046	790	9.02574702032991	587	7.25139523363139	697	9.76107541883058	698	9.82457552442604	655	8.24787546505797	619	8.18243285885256	939	10.6319399475588	878	9.16096167922429	699	8.99125231935536	11	74721746	74736551	+	4627	Mnt	GO:0000122;GO:0000977;GO:0000978;GO:0000981;GO:0001227;GO:0003677;GO:0003682;GO:0003700;GO:0005515;GO:0005634;GO:0005654;GO:0006355;GO:0006357;GO:0046983;GO:0051726;GO:0090398;GO:2001234	K09115	-	S;K	KOG2483;35DU4;38EEK;3BDAJ;3CY2Z;3J8X8;483KF;494N1;4PZYW	max binding protein [Source:MGI Symbol;Acc:MGI:109150]	17428	O08789	GO:0000122//negative regulation of transcription by RNA polymerase II;GO:0006355//regulation of transcription, DNA-templated;GO:0006357//regulation of transcription by RNA polymerase II;GO:0051726//regulation of cell cycle;GO:0090398//cellular senescence;GO:2001234//negative regulation of apoptotic signaling pathway;	GO:0005634//nucleus;GO:0005654//nucleoplasm;	GO:0000977//RNA polymerase II transcription regulatory region sequence-specific DNA binding;GO:0000978//RNA polymerase II cis-regulatory region sequence-specific DNA binding;GO:0000981//DNA-binding transcription factor activity, RNA polymerase II-specific;GO:0001227//DNA-binding transcription repressor activity, RNA polymerase II-specific;GO:0003677//DNA binding;GO:0003682//chromatin binding;GO:0…	-
ENSMUSG00000000290	284	4.48227298502437	240	4.79976382166945	228	4.29382560250604	143	2.47689201487238	115	2.15375493757908	101	2.14437746316635	223	4.75858910789337	267	5.09714544856673	239	4.78965985611844	183	3.14132580990064	172	2.72075833115914	116	2.26212171660331	10	77366086	77401542	+	3052	Itgb2	GO:0002523;GO:0005886;GO:0006909;GO:0007155;GO:0007159;GO:0007160;GO:0007229;GO:0007568;GO:0008305;GO:0009986;GO:0016020;GO:0016021;GO:0030101;GO:0038023;GO:0043542;GO:0044877;GO:0045123;GO:0045429;GO:0045766;GO:0046872;GO:0050839;GO:0051092;GO:0098609	K06464	-	M;T;W	KOG1226;359JS;38DSI;3BA6T;3D3JZ;3J2HP;484MI;4957C;4Q1XE	integrin beta 2 [Source:MGI Symbol;Acc:MGI:96611]	16414	P11835;Q542I8	GO:0002523//leukocyte migration involved in inflammatory response;GO:0006909//phagocytosis;GO:0007155//cell adhesion;GO:0007159//leukocyte cell-cell adhesion;GO:0007160//cell-matrix adhesion;GO:0007229//integrin-mediated signaling pathway;GO:0007568//aging;GO:0030101//natural killer cell activation;GO:0043542//endothelial cell migration;GO:0045123//cellular extravasation;GO:0045429//positive regu…	GO:0005886//plasma membrane;GO:0008305//integrin complex;GO:0009986//cell surface;GO:0016020//membrane;GO:0016021//integral component of membrane;	GO:0038023//signaling receptor activity;GO:0044877//protein-containing complex binding;GO:0046872//metal ion binding;GO:0050839//cell adhesion molecule binding;	ko05416(Viral myocarditis);ko05323(Rheumatoid arthritis);ko05166(Human T-cell leukemia virus 1 infection);ko05152(Tuberculosis);ko05150(Staphylococcus aureus infection);ko05146(Amoebiasis);ko05144(Malaria);ko05140(Leishmaniasis);ko05134(Legionellosis);ko05133(Pertussis);ko04810(Regulation of actin cytoskeleton);ko04670(Leukocyte transendothelial migration);ko04650(Natural killer cell mediated cyt…
ENSMUSG00000000295	619	8.49954263096044	380	6.6117613191507	449	7.35666262420601	573	8.63476658355481	535	8.71720325511348	408	7.53641782622506	348	6.4606695997069	426	7.07538878416475	421	7.34030003369195	418	6.24256566321382	565	7.77561794152269	434	7.36330269216622	10	31189379	31204200	+	3508	Hddc2	GO:0002953;GO:0005739;GO:0016787;GO:0046872	K07023	EC:3.1.3.89	F;S;T;K;L	KOG3197;35N4C;38FZH;3BIBA;3D0PM;3JCGJ;48B1C;493FE;4Q287	HD domain containing 2 [Source:MGI Symbol;Acc:MGI:1916942]	69692	Q3SXD3	-	GO:0005739//mitochondrion;	GO:0002953//5'-deoxynucleotidase activity;GO:0016787//hydrolase activity;GO:0046872//metal ion binding;	ko00240(Pyrimidine metabolism);ko00230(Purine metabolism)
ENSMUSG00000000296	383	13.9445152623752	269	12.410394622149	314	13.6415552837066	263	10.5087598905312	313	13.5228262627809	249	12.1956202478491	290	14.2756544191054	322	14.1806560017276	304	14.054164751043	329	13.0281417722088	365	13.3192285228456	300	13.4959642643547	10	31208372	31321954	-	1323	Tpd52l1	GO:0000086;GO:0005737;GO:0005769;GO:0042802;GO:0042803;GO:0043406;GO:0046330;GO:0048471;GO:0110165;GO:2001235	-	-	S;O;T	KOG4010;35F5G;38FRQ;3BDDS;3CTX3;3JD0I;48654;4940F;4Q16W	tumor protein D52-like 1 [Source:MGI Symbol;Acc:MGI:1298386]	21987	O54818	GO:0000086//G2/M transition of mitotic cell cycle;GO:0043406//positive regulation of MAP kinase activity;GO:0046330//positive regulation of JNK cascade;GO:2001235//positive regulation of apoptotic signaling pathway;	GO:0005737//cytoplasm;GO:0005769//early endosome;GO:0048471//perinuclear region of cytoplasm;GO:0110165//cellular anatomical entity;	GO:0042802//identical protein binding;GO:0042803//protein homodimerization activity;	-
ENSMUSG00000000301	54	1.23626768281057	38	1.10237921613977	43	1.17467250510824	33	0.829132176373631	43	1.16816904855401	24	0.739145429836656	27	0.835749068285147	37	1.02460455674576	41	1.19187146442682	62	1.54380476181886	46	1.05549977790945	22	0.622328162037878	11	59861440	59937315	-	2104	Pemt	GO:0000773;GO:0001835;GO:0004608;GO:0005739;GO:0005740;GO:0005783;GO:0005789;GO:0005829;GO:0006629;GO:0006650;GO:0006656;GO:0006686;GO:0008168;GO:0008285;GO:0008429;GO:0008654;GO:0008757;GO:0009410;GO:0016020;GO:0016021;GO:0016740;GO:0031526;GO:0031966;GO:0032259;GO:0033273;GO:0042383;GO:0043231;GO:0046498;GO:0046500;GO:0050747;GO:0080101;GO:0120162	K00551	-	I	KOG4142;35ED8;39SFQ;3BKNM;3D21N;3J8QM;484N4;48VYN;4Q6W9	phosphatidylethanolamine N-methyltransferase [Source:MGI Symbol;Acc:MGI:104535]	18618	Q61907	GO:0001835//blastocyst hatching;GO:0006629//lipid metabolic process;GO:0006650//glycerophospholipid metabolic process;GO:0006656//phosphatidylcholine biosynthetic process;GO:0006686//sphingomyelin biosynthetic process;GO:0008285//negative regulation of cell population proliferation;GO:0008654//phospholipid biosynthetic process;GO:0009410//response to xenobiotic stimulus;GO:0032259//methylation;GO…	GO:0005739//mitochondrion;GO:0005740//mitochondrial envelope;GO:0005783//endoplasmic reticulum;GO:0005789//endoplasmic reticulum membrane;GO:0005829//cytosol;GO:0016020//membrane;GO:0016021//integral component of membrane;GO:0031526//brush border membrane;GO:0031966//mitochondrial membrane;GO:0042383//sarcolemma;GO:0043231//intracellular membrane-bounded organelle;	GO:0000773//phosphatidyl-N-methylethanolamine N-methyltransferase activity;GO:0004608//phosphatidylethanolamine N-methyltransferase activity;GO:0008168//methyltransferase activity;GO:0008429//phosphatidylethanolamine binding;GO:0008757//S-adenosylmethionine-dependent methyltransferase activity;GO:0016740//transferase activity;GO:0080101//phosphatidyl-N-dimethylethanolamine N-methyltransferase act…	ko00564(Glycerophospholipid metabolism)
ENSMUSG00000000303	17095	180.026914052084	17428	232.565102038821	16915	212.554314741043	14098	162.935947641959	14562	181.973371479503	14385	203.787760031823	16258	231.488185824763	18210	231.960523348348	16481	220.383309188625	13606	155.840641945014	15328	161.783930217842	12179	158.473985155289	8	107329983	107396878	+	4574	Cdh1	GO:0005509;GO:0005737;GO:0005794;GO:0005802;GO:0005886;GO:0005912;GO:0007155;GO:0007156;GO:0007416;GO:0008013;GO:0009410;GO:0009636;GO:0009898;GO:0010033;GO:0010468;GO:0015629;GO:0016020;GO:0016021;GO:0016328;GO:0016342;GO:0016600;GO:0021983;GO:0022408;GO:0030027;GO:0030054;GO:0030336;GO:0030506;GO:0030517;GO:0030864;GO:0031175;GO:0032794;GO:0034332;GO:0042307;GO:0042802;GO:0043296;GO:0045295;GO:…	K05689	-	S;T	KOG3594;358YG;38FBC;3BDY5;3CV83;3J6IJ;47ZPX;48W9D;4PXIF	cadherin 1 [Source:MGI Symbol;Acc:MGI:88354]	12550	P09803;A0A0R4IZW5	GO:0007155//cell adhesion;GO:0007156//homophilic cell adhesion via plasma membrane adhesion molecules;GO:0007416//synapse assembly;GO:0009410//response to xenobiotic stimulus;GO:0009636//response to toxic substance;GO:0010033//response to organic substance;GO:0010468//regulation of gene expression;GO:0021983//pituitary gland development;GO:0022408//negative regulation of cell-cell adhesion;GO:003…	GO:0005737//cytoplasm;GO:0005794//Golgi apparatus;GO:0005802//trans-Golgi network;GO:0005886//plasma membrane;GO:0005912//adherens junction;GO:0009898//cytoplasmic side of plasma membrane;GO:0015629//actin cytoskeleton;GO:0016020//membrane;GO:0016021//integral component of membrane;GO:0016328//lateral plasma membrane;GO:0016342//catenin complex;GO:0016600//flotillin complex;GO:0030027//lamellipod…	GO:0005509//calcium ion binding;GO:0008013//beta-catenin binding;GO:0030506//ankyrin binding;GO:0032794//GTPase activating protein binding;GO:0042802//identical protein binding;GO:0045295//gamma-catenin binding;GO:0046872//metal ion binding;GO:0050839//cell adhesion molecule binding;GO:1990782//protein tyrosine kinase binding;	ko05226(Gastric cancer);ko05219(Bladder cancer);ko05218(Melanoma);ko05216(Thyroid cancer);ko05213(Endometrial cancer);ko05200(Pathways in cancer);ko05100(Bacterial invasion of epithelial cells);ko04520(Adherens junction);ko04514(Cell adhesion molecules);ko04390(Hippo signaling pathway);ko04371(Apelin signaling pathway);ko04015(Rap1 signaling pathway)
ENSMUSG00000000305	0	0	0	0	2	0.0158404296140549	0	0	0	0	0	0	0	0	0	0	0	0	3	0.0216576112420947	0	0	0	0	2	179084224	179541166	+	7257	Cdh4	GO:0005509;GO:0005886;GO:0005887;GO:0007155;GO:0007156;GO:0007157;GO:0007411;GO:0016020;GO:0016021;GO:0016342;GO:0045296;GO:0045773;GO:0046872;GO:0048675;GO:0098609;GO:0098742;GO:0110165	K06797	-	S	KOG3594;35D7K;38E9W;3BBYR;3D1UI;3J4WT;483BE;48V7I;4PWB6	cadherin 4 [Source:MGI Symbol;Acc:MGI:99218]	12561	P39038;Q80ZV4	GO:0007155//cell adhesion;GO:0007156//homophilic cell adhesion via plasma membrane adhesion molecules;GO:0007157//heterophilic cell-cell adhesion via plasma membrane cell adhesion molecules;GO:0007411//axon guidance;GO:0045773//positive regulation of axon extension;GO:0048675//axon extension;GO:0098609//cell-cell adhesion;GO:0098742//cell-cell adhesion via plasma-membrane adhesion molecules;	GO:0005886//plasma membrane;GO:0005887//integral component of plasma membrane;GO:0016020//membrane;GO:0016021//integral component of membrane;GO:0016342//catenin complex;GO:0110165//cellular anatomical entity;	GO:0005509//calcium ion binding;GO:0045296//cadherin binding;GO:0046872//metal ion binding;	ko04514(Cell adhesion molecules)
ENSMUSG00000000308	2	0.0385966762320964	2	0.0489078498388594	1	0.0230276437718743	0	0	0	0	0	0	0	0	0	0	0	0	0	0	0	0	1	0.023845033015146	2	121188195	121194218	+	2496	Ckmt1	GO:0000166;GO:0003824;GO:0004111;GO:0005515;GO:0005524;GO:0005739;GO:0005743;GO:0016020;GO:0016301;GO:0016310;GO:0016740;GO:0016772;GO:0032091;GO:0042802;GO:0043066;GO:0043204;GO:0043209;GO:0044289;GO:0046314	K00933	EC:2.7.3.2	C;E	KOG3581;35BE2;38BGZ;3BDZZ;3CSTZ;3J5Y3;485K9;495SH;4PTSN	creatine kinase, mitochondrial 1, ubiquitous [Source:MGI Symbol;Acc:MGI:99441]	12716	P30275;Q545N7	GO:0016310//phosphorylation;GO:0032091//negative regulation of protein binding;GO:0043066//negative regulation of apoptotic process;GO:0046314//phosphocreatine biosynthetic process;	GO:0005739//mitochondrion;GO:0005743//mitochondrial inner membrane;GO:0016020//membrane;GO:0043204//perikaryon;GO:0043209//myelin sheath;GO:0044289//mitochondrial inner-outer membrane contact site;	GO:0000166//nucleotide binding;GO:0003824//catalytic activity;GO:0004111//creatine kinase activity;GO:0005515//protein binding;GO:0005524//ATP binding;GO:0016301//kinase activity;GO:0016740//transferase activity;GO:0016772//transferase activity, transferring phosphorus-containing groups;GO:0042802//identical protein binding;	ko00330(Arginine and proline metabolism)
ENSMUSG00000000317	2	0.0259040881622244	1	0.0164122066681625	0	0	0	0	1	0.015369395862589	1	0.0174236128033558	0	0	3	0.0469997308356591	2	0.0328923663082002	4	0.0563482243556085	1	0.0129813503672181	2	0.0320070999762325	11	70114954	70120624	-	3719	Bcl6b	GO:0000122;GO:0000977;GO:0000978;GO:0001227;GO:0001817;GO:0002682;GO:0003677;GO:0005515;GO:0005634;GO:0005654;GO:0006357;GO:0042092;GO:0042127;GO:0045595;GO:0046872;GO:0050727;GO:1990837	K22648	-	S;K	35HEG;39SJK;3BJFT;3CYYW;3J6SF;484JX;48ZJD;4PU1K	B cell CLL/lymphoma 6, member B [Source:MGI Symbol;Acc:MGI:1278332]	12029	O88282;Q5BKP3	GO:0000122//negative regulation of transcription by RNA polymerase II;GO:0001817//regulation of cytokine production;GO:0002682//regulation of immune system process;GO:0006357//regulation of transcription by RNA polymerase II;GO:0042092//type 2 immune response;GO:0042127//regulation of cell population proliferation;GO:0045595//regulation of cell differentiation;GO:0050727//regulation of inflammato…	GO:0005634//nucleus;GO:0005654//nucleoplasm;	GO:0000977//RNA polymerase II transcription regulatory region sequence-specific DNA binding;GO:0000978//RNA polymerase II cis-regulatory region sequence-specific DNA binding;GO:0001227//DNA-binding transcription repressor activity, RNA polymerase II-specific;GO:0003677//DNA binding;GO:0005515//protein binding;GO:0046872//metal ion binding;GO:1990837//sequence-specific double-stranded DNA binding;	-
ENSMUSG00000000318	1	0.0166156094990191	1	0.0210545003790605	0	0	0	0	0	0	0	0	0	0	0	0	0	0	0	0	0	0	0	0	11	70047023	70061660	+	2899	Clec10a	GO:0002248;GO:0009897;GO:0016020;GO:0016021;GO:0030246	K06721	-	S;T;V	KOG4297;35P5C;39YT3;3BMCI;3CVVA;3JAM0;48BF5;48YMK;4Q3MX	C-type lectin domain family 10, member A [Source:MGI Symbol;Acc:MGI:96975]	17312	P49300	GO:0002248//connective tissue replacement involved in inflammatory response wound healing;	GO:0009897//external side of plasma membrane;GO:0016020//membrane;GO:0016021//integral component of membrane;	GO:0030246//carbohydrate binding;	-
ENSMUSG00000000320	2	0.0235831833232099	1	0.014941737233512	0	0	3	0.0388226126424862	0	0	0	0	0	0	1	0.0142629130132857	0	0	0	0	2	0.0236365444385235	0	0	11	70132283	70146179	-	4085	Alox12	GO:0004052;GO:0005506;GO:0005515;GO:0005737;GO:0005829;GO:0005886;GO:0006629;GO:0006631;GO:0006690;GO:0007568;GO:0010628;GO:0010656;GO:0010942;GO:0016020;GO:0016165;GO:0016491;GO:0016702;GO:0016787;GO:0019369;GO:0019372;GO:0019395;GO:0032787;GO:0033559;GO:0034440;GO:0042383;GO:0043065;GO:0043066;GO:0043280;GO:0043536;GO:0043651;GO:0046872;GO:0047977;GO:0048661;GO:0050473;GO:0051122;GO:0051213;GO:…	K00458	EC:1.13.11.31	F;Q;I;E	2QQSP;35I3G;3922F;3BP4I;3CWP3;3JBEA;481QP;4959Z;4PYE0	arachidonate 12-lipoxygenase [Source:MGI Symbol;Acc:MGI:87998]	11684	P39655;A2CF85	GO:0006629//lipid metabolic process;GO:0006631//fatty acid metabolic process;GO:0006690//icosanoid metabolic process;GO:0007568//aging;GO:0010628//positive regulation of gene expression;GO:0010656//negative regulation of muscle cell apoptotic process;GO:0010942//positive regulation of cell death;GO:0019369//arachidonic acid metabolic process;GO:0019372//lipoxygenase pathway;GO:0019395//fatty acid…	GO:0005737//cytoplasm;GO:0005829//cytosol;GO:0005886//plasma membrane;GO:0016020//membrane;GO:0042383//sarcolemma;	GO:0004052//arachidonate 12(S)-lipoxygenase activity;GO:0005506//iron ion binding;GO:0005515//protein binding;GO:0016165//linoleate 13S-lipoxygenase activity;GO:0016491//oxidoreductase activity;GO:0016702//oxidoreductase activity, acting on single donors with incorporation of molecular oxygen, incorporation of two atoms of oxygen;GO:0016787//hydrolase activity;GO:0046872//metal ion binding;GO:004…	ko04750(Inflammatory mediator regulation of TRP channels);ko04726(Serotonergic synapse);ko01523(Antifolate resistance);ko00590(Arachidonic acid metabolism)
ENSMUSG00000000326	1329	25.282835081021	1061	25.5767193489057	1123	25.4923656057322	950	19.8342356519653	998	22.5294098130104	833	21.3179622989975	1006	25.8757026492011	1164	26.7848718812768	1108	26.765006914024	1170	24.2085391254793	1271	24.2341560039236	1018	23.9291121836923	16	18225636	18245602	-	2532	Comt	GO:0000287;GO:0005737;GO:0005739;GO:0005829;GO:0005886;GO:0006584;GO:0006629;GO:0007565;GO:0007612;GO:0007614;GO:0008168;GO:0008171;GO:0008210;GO:0016020;GO:0016021;GO:0016036;GO:0016206;GO:0016740;GO:0030424;GO:0030425;GO:0032259;GO:0032502;GO:0035814;GO:0042135;GO:0042417;GO:0042420;GO:0042424;GO:0043197;GO:0043231;GO:0044297;GO:0045211;GO:0045963;GO:0046872;GO:0048265;GO:0048609;GO:0048662;GO:…	K00545	EC:2.1.1.6	Q;P	KOG1663;35F1H;38EZG;3BH7E;3D1NH;3JDT2;487PY;48Y7T;4PUDH	catechol-O-methyltransferase [Source:MGI Symbol;Acc:MGI:88470]	12846	O88587	GO:0006584//catecholamine metabolic process;GO:0006629//lipid metabolic process;GO:0007565//female pregnancy;GO:0007612//learning;GO:0007614//short-term memory;GO:0008210//estrogen metabolic process;GO:0016036//cellular response to phosphate starvation;GO:0032259//methylation;GO:0032502//developmental process;GO:0035814//negative regulation of renal sodium excretion;GO:0042135//neurotransmitter c…	GO:0005737//cytoplasm;GO:0005739//mitochondrion;GO:0005829//cytosol;GO:0005886//plasma membrane;GO:0016020//membrane;GO:0016021//integral component of membrane;GO:0030424//axon;GO:0030425//dendrite;GO:0043197//dendritic spine;GO:0043231//intracellular membrane-bounded organelle;GO:0044297//cell body;GO:0045211//postsynaptic membrane;	GO:0000287//magnesium ion binding;GO:0008168//methyltransferase activity;GO:0008171//O-methyltransferase activity;GO:0016206//catechol O-methyltransferase activity;GO:0016740//transferase activity;GO:0046872//metal ion binding;GO:0102084//L-dopa O-methyltransferase activity;GO:0102938//orcinol O-methyltransferase activity;	ko04728(Dopaminergic synapse);ko00350(Tyrosine metabolism);ko00140(Steroid hormone biosynthesis)
ENSMUSG00000000339	707	18.1144877233633	457	14.8371848115403	576	17.6099741171535	588	16.5338899140069	558	16.9652133153385	409	14.0971022076666	498	17.2515994435901	586	18.1610126597518	575	18.7068772400566	513	14.2957168606615	554	14.2264966365367	559	17.696870289811	3	116282612	116301857	-	1880	Rtca	GO:0000166;GO:0003824;GO:0003963;GO:0005524;GO:0005634;GO:0005654;GO:0006396;GO:0016874	K01974	EC:6.5.1.4	A	KOG3980;35C7X;38D3Q;3BHM8;3D07H;3J780;489DM;48Z23;4PV1E	RNA 3'-terminal phosphate cyclase [Source:MGI Symbol;Acc:MGI:1913618]	66368	Q9D7H3	GO:0006396//RNA processing;	GO:0005634//nucleus;GO:0005654//nucleoplasm;	GO:0000166//nucleotide binding;GO:0003824//catalytic activity;GO:0003963//RNA-3'-phosphate cyclase activity;GO:0005524//ATP binding;GO:0016874//ligase activity;	-
ENSMUSG00000000340	537	7.72597553480329	482	8.78728565133456	466	8.00008406996501	471	7.43688426081103	424	7.23874673903781	374	7.2385327329344	432	8.40342193391613	444	7.72676697990347	431	7.87377720122232	424	6.63478462249756	516	7.44064016729184	354	6.29303753036283	3	116306719	116343630	+	3348	Dbt	GO:0005737;GO:0005739;GO:0005759;GO:0005829;GO:0005947;GO:0009083;GO:0015630;GO:0016407;GO:0016740;GO:0016746;GO:0031405;GO:0031625;GO:0042645;GO:0043754;GO:1990204	K09699	EC:2.3.1.168	C	KOG0558;35KAH;38CZZ;3BANT;3CT3S;3J8JF;47ZEV;4918X;4PZN9	dihydrolipoamide branched chain transacylase E2 [Source:MGI Symbol;Acc:MGI:105386]	13171	P53395	GO:0009083//branched-chain amino acid catabolic process;	GO:0005737//cytoplasm;GO:0005739//mitochondrion;GO:0005759//mitochondrial matrix;GO:0005829//cytosol;GO:0005947//mitochondrial alpha-ketoglutarate dehydrogenase complex;GO:0015630//microtubule cytoskeleton;GO:0042645//mitochondrial nucleoid;GO:1990204//oxidoreductase complex;	GO:0016407//acetyltransferase activity;GO:0016740//transferase activity;GO:0016746//acyltransferase activity;GO:0031405//lipoic acid binding;GO:0031625//ubiquitin protein ligase binding;GO:0043754//dihydrolipoyllysine-residue (2-methylpropanoyl)transferase activity;	ko00640(Propanoate metabolism);ko00280(Valine, leucine and isoleucine degradation)
ENSMUSG00000000346	3003	49.879469575442	2566	54.0072183699201	2696	53.433789279999	2820	51.4051552709941	2655	52.3298515277348	2428	54.2519152020936	2230	50.0800481285881	2694	54.1252465800273	2529	53.3386638533098	2981	53.85306183227	3265	54.3539659245549	2436	49.9944500208757	15	100513230	100518642	+	2900	Dazap2	GO:0002039;GO:0005515;GO:0005634;GO:0005667;GO:0005737;GO:0010494;GO:0016604;GO:0016607;GO:0030971;GO:0031435;GO:0031625;GO:0031648;GO:0032991;GO:0034063;GO:0042802;GO:0043539;GO:0050699;GO:0071902;GO:0120283;GO:0140297;GO:1905636	-	-	S	2QTNQ;35NDF;39GKS;3BG01;3CVZA;3J8WF;48C8C;49364;4Q2S1	DAZ associated protein 2 [Source:MGI Symbol;Acc:MGI:1344344]	23994	Q9DCP9	GO:0031648//protein destabilization;GO:0034063//stress granule assembly;GO:0071902//positive regulation of protein serine/threonine kinase activity;GO:1905636//positive regulation of RNA polymerase II regulatory region sequence-specific DNA binding;	GO:0005634//nucleus;GO:0005667//transcription regulator complex;GO:0005737//cytoplasm;GO:0010494//cytoplasmic stress granule;GO:0016604//nuclear body;GO:0016607//nuclear speck;GO:0032991//protein-containing complex;	GO:0002039//p53 binding;GO:0005515//protein binding;GO:0030971//receptor tyrosine kinase binding;GO:0031435//mitogen-activated protein kinase kinase kinase binding;GO:0031625//ubiquitin protein ligase binding;GO:0042802//identical protein binding;GO:0043539//protein serine/threonine kinase activator activity;GO:0050699//WW domain binding;GO:0120283//protein serine/threonine kinase binding;GO:0140…	-
ENSMUSG00000000355	1039	31.8569251198121	601	23.3502450387885	735	26.8908937989369	694	23.3527941046726	714	25.9779574882619	524	21.6132208734668	590	24.4587185186706	784	29.0763690215591	734	28.5766407894157	807	26.9118635307855	931	28.6101112136232	770	29.1713850111199	X	37689455	37702303	+	1571	Mcts1	GO:0001731;GO:0003723;GO:0003743;GO:0005737;GO:0006412;GO:0006413;GO:0006974;GO:0007049;GO:0022627;GO:0032790;GO:0075522	K07575	-	J;K	KOG2523;35RPC;38F8J;3BEK6;3CTVH;3J7A3;485AJ;48XHT;4Q81Z	malignant T cell amplified sequence 1 [Source:MGI Symbol;Acc:MGI:1916245]	68995	Q9DB27	GO:0001731//formation of translation preinitiation complex;GO:0006412//translation;GO:0006413//translational initiation;GO:0006974//cellular response to DNA damage stimulus;GO:0007049//cell cycle;GO:0032790//ribosome disassembly;GO:0075522//IRES-dependent viral translational initiation;	GO:0005737//cytoplasm;GO:0022627//cytosolic small ribosomal subunit;	GO:0003723//RNA binding;GO:0003743//translation initiation factor activity;	-
ENSMUSG00000000359	1	0.0223416752957589	0	0	0	0	0	0	0	0	0	0	0	0	0	0	0	0	0	0	0	0	0	0	2	152468871	152477118	+	2156	Rem1	GO:0000166;GO:0003674;GO:0003924;GO:0005246;GO:0005516;GO:0005525;GO:0005886;GO:0008150;GO:1901842	K07847	-	S;G	KOG0395;35BTG;39UH8;3BFJE;3CY6Q;3JBZR;487B4;494GI;4Q2A2	rad and gem related GTP binding protein 1 [Source:MGI Symbol;Acc:MGI:1097696]	19700	O35929	GO:0008150//biological_process;GO:1901842//negative regulation of high voltage-gated calcium channel activity;	GO:0005886//plasma membrane;	GO:0000166//nucleotide binding;GO:0003674//molecular_function;GO:0003924//GTPase activity;GO:0005246//calcium channel regulator activity;GO:0005516//calmodulin binding;GO:0005525//GTP binding;	-
ENSMUSG00000000365	0	0	0	0	0	0	0	0	0	0	1	0.0103826976471207	0	0	0	0	0	0	0	0	0	0	0	0	14	56640038	56762489	+	6241	Rnf17	GO:0005634;GO:0005737;GO:0007283;GO:0007286;GO:0030154;GO:0042802;GO:0046872	K18405	-	S;T;K;L	KOG2039;KOG2279;35GFU;38ED0;3BCNY;3D305;3J8GN;486GM;496J2;4Q2FI	ring finger protein 17 [Source:MGI Symbol;Acc:MGI:1353419]	30054	Q99MV7	GO:0007283//spermatogenesis;GO:0007286//spermatid development;GO:0030154//cell differentiation;	GO:0005634//nucleus;GO:0005737//cytoplasm;	GO:0042802//identical protein binding;GO:0046872//metal ion binding;	-
ENSMUSG00000000374	1442	8.54566881078991	1181	8.86868762097647	1243	8.78985107975711	1327	8.63063584724927	1446	10.1687500647087	1322	10.5393092978259	1169	9.36674481616593	1265	9.0679084115378	1234	9.2858735550223	1209	7.79271921357087	1304	7.74533036275249	998	7.30784547256308	10	78022559	78080475	-	8128	Trappc10	GO:0003674;GO:0005737;GO:0005794;GO:0005829;GO:0006888;GO:0006891;GO:0006901;GO:0016192;GO:0030008;GO:0034498;GO:0048193;GO:0099022;GO:1990071	K20307	-	S;K	KOG1931;35F26;38FFP;3BAMW;3CYQG;3J7WA;481ED;48ZXH;4PU6E	trafficking protein particle complex 10 [Source:MGI Symbol;Acc:MGI:1336209]	216131	Q3TLI0	GO:0006888//endoplasmic reticulum to Golgi vesicle-mediated transport;GO:0006891//intra-Golgi vesicle-mediated transport;GO:0006901//vesicle coating;GO:0016192//vesicle-mediated transport;GO:0034498//early endosome to Golgi transport;GO:0048193//Golgi vesicle transport;GO:0099022//vesicle tethering;	GO:0005737//cytoplasm;GO:0005794//Golgi apparatus;GO:0005829//cytosol;GO:0030008//TRAPP complex;GO:1990071//TRAPPII protein complex;	GO:0003674//molecular_function;	-
ENSMUSG00000000378	1090	14.3218304997396	773	12.8700486554684	867	13.5931691235507	1077	15.5302628967255	1151	17.9459245712293	953	16.8447600826359	766	13.6079962658737	856	13.6044690966549	764	12.746536643392	838	11.9756192624925	909	11.9706428238562	752	12.2086569037547	11	6496887	6546744	+	3666	Ccm2	GO:0001568;GO:0001570;GO:0001701;GO:0001885;GO:0001944;GO:0003158;GO:0005515;GO:0005737;GO:0005739;GO:0007507;GO:0032991;GO:0035264;GO:0045216;GO:0045765;GO:0048839;GO:0048845;GO:0060039;GO:0060837;GO:0061154	-	-	S	2QSZM;35B2R;38HBD;3BJ12;3D0U0;3JA41;487MS;48VKR;4PUQH	cerebral cavernous malformation 2 [Source:MGI Symbol;Acc:MGI:2384924]	216527	Q8K2Y9	GO:0001568//blood vessel development;GO:0001570//vasculogenesis;GO:0001701//in utero embryonic development;GO:0001885//endothelial cell development;GO:0001944//vasculature development;GO:0003158//endothelium development;GO:0007507//heart development;GO:0035264//multicellular organism growth;GO:0045216//cell-cell junction organization;GO:0045765//regulation of angiogenesis;GO:0048839//inner ear de…	GO:0005737//cytoplasm;GO:0005739//mitochondrion;GO:0032991//protein-containing complex;	GO:0005515//protein binding;	-
ENSMUSG00000000381	0	0	0	0	0	0	0	0	0	0	0	0	0	0	0	0	0	0	0	0	0	0	0	0	11	6585482	6588637	-	1008	Wap	GO:0005576;GO:0030414;GO:0043086;GO:0052547	K17106	-	S;W	2RXHY;35R25;3AB6T;3BV6I;3D9H2;3JHSS;48G27;49D4F	whey acidic protein [Source:MGI Symbol;Acc:MGI:98943]	22373	Q7M748	GO:0043086//negative regulation of catalytic activity;GO:0052547//regulation of peptidase activity;	GO:0005576//extracellular region;	GO:0030414//peptidase inhibitor activity;	ko04917(Prolactin signaling pathway)
ENSMUSG00000000384	1293	16.8512085918262	1032	17.0427977516399	1125	17.49502806045	922	13.1872586199748	990	15.3103883606165	886	15.5333865232394	1008	17.7617781785045	1013	15.9690020711154	1079	17.855860445605	1045	14.8125814032427	1242	16.2231686643614	994	16.0065203439853	11	6565598	6576067	-	3696	Tbrg4	GO:0000963;GO:0003723;GO:0005739;GO:0005759;GO:0016071;GO:0035770;GO:0044528;GO:0090615	-	-	S	2QTRE;35E90;395AR;3BH1F;3CT1A;3JA3A;47YZX;497XK;4PZYC	transforming growth factor beta regulated gene 4 [Source:MGI Symbol;Acc:MGI:1100868]	21379	Q91YM4	GO:0000963//mitochondrial RNA processing;GO:0016071//mRNA metabolic process;GO:0044528//regulation of mitochondrial mRNA stability;GO:0090615//mitochondrial mRNA processing;	GO:0005739//mitochondrion;GO:0005759//mitochondrial matrix;GO:0035770//ribonucleoprotein granule;	GO:0003723//RNA binding;	-
ENSMUSG00000000385	12	0.0791596580733875	16	0.13374307663412	15	0.1180710740645	4	0.0289583443156316	6	0.0469669541602041	5	0.0443703204708848	14	0.124865965465612	24	0.191500409726449	15	0.125643704088123	2	0.0143494279908592	4	0.0264462569245052	2	0.0163016166545616	16	97365882	97412395	-	7302	Tmprss2	GO:0004252;GO:0005044;GO:0005515;GO:0005576;GO:0005654;GO:0005886;GO:0006508;GO:0006897;GO:0008233;GO:0008236;GO:0016020;GO:0016021;GO:0016540;GO:0016787;GO:0046598	K09633	EC:3.4.21.122	O;T;E	KOG3627;35HZH;39TUQ;3BCE1;3CYRW;3J2VG;484X4;48V8G;4Q062	transmembrane protease, serine 2 [Source:MGI Symbol;Acc:MGI:1354381]	50528	Q9JIQ8	GO:0006508//proteolysis;GO:0006897//endocytosis;GO:0016540//protein autoprocessing;GO:0046598//positive regulation of viral entry into host cell;	GO:0005576//extracellular region;GO:0005654//nucleoplasm;GO:0005886//plasma membrane;GO:0016020//membrane;GO:0016021//integral component of membrane;	GO:0004252//serine-type endopeptidase activity;GO:0005044//scavenger receptor activity;GO:0005515//protein binding;GO:0008233//peptidase activity;GO:0008236//serine-type peptidase activity;GO:0016787//hydrolase activity;	ko05215(Prostate cancer);ko05202(Transcriptional misregulation in cancer);ko05171(Coronavirus disease - COVID-19);ko05164(Influenza A)
ENSMUSG00000000386	4	0.0571565137201498	15	0.271597433694289	6	0.102302578797861	54	0.846818958054587	8	0.135648254435997	14	0.269112377401223	32	0.618228608606111	14	0.241974486867342	11	0.199583775334049	3	0.0466239349700033	4	0.0572858404220519	2	0.0353113037115422	16	97248235	97264107	-	3371	Mx1	GO:0003924;GO:0005515;GO:0005525;GO:0005634;GO:0005737;GO:0005874;GO:0008017;GO:0009615;GO:0016020;GO:0045087;GO:0051607	K14754	-	I;U	KOG0446;35NVS;38GN9;3BBS0;3CWHV;3JAM6;484G7;48WMJ;4PVVI	MX dynamin-like GTPase 1 [Source:MGI Symbol;Acc:MGI:97243]	17857	P09922;Q4FJJ9	GO:0009615//response to virus;GO:0045087//innate immune response;GO:0051607//defense response to virus;	GO:0005634//nucleus;GO:0005737//cytoplasm;GO:0005874//microtubule;GO:0016020//membrane;	GO:0003924//GTPase activity;GO:0005515//protein binding;GO:0005525//GTP binding;GO:0008017//microtubule binding;	ko05171(Coronavirus disease - COVID-19);ko05165(Human papillomavirus infection);ko05164(Influenza A);ko05162(Measles);ko05160(Hepatitis C)
ENSMUSG00000000392	24	0.20417655360363	17	0.183261911370759	12	0.121816316894239	49	0.457490183656144	17	0.171617681847485	21	0.240333227892844	15	0.172535817700062	16	0.164645707267459	9	0.0972218644208556	11	0.101781592642334	11	0.0937926637535371	11	0.115628616471891	2	62331287	62404419	-	5662	Fap	GO:0001525;GO:0002020;GO:0004175;GO:0004252;GO:0005178;GO:0005576;GO:0005615;GO:0005886;GO:0006508;GO:0006915;GO:0007155;GO:0008233;GO:0008236;GO:0008239;GO:0009986;GO:0010710;GO:0010716;GO:0016020;GO:0016021;GO:0016787;GO:0030027;GO:0031258;GO:0032587;GO:0042802;GO:0042803;GO:0042995;GO:0043542;GO:0045177;GO:0045178;GO:0051603;GO:0051726;GO:0060244;GO:0070161;GO:0097325;GO:0110165;GO:1900119;GO:…	K08674	EC:3.4.21.-	O;E	KOG2100;35EER;38BKR;3BCS1;3CUAD;3JFVS;482DX;48WRU;4PTUJ	fibroblast activation protein [Source:MGI Symbol;Acc:MGI:109608]	14089	P97321	GO:0001525//angiogenesis;GO:0006508//proteolysis;GO:0006915//apoptotic process;GO:0007155//cell adhesion;GO:0010710//regulation of collagen catabolic process;GO:0010716//negative regulation of extracellular matrix disassembly;GO:0043542//endothelial cell migration;GO:0051603//proteolysis involved in cellular protein catabolic process;GO:0051726//regulation of cell cycle;GO:0060244//negative regul…	GO:0005576//extracellular region;GO:0005615//extracellular space;GO:0005886//plasma membrane;GO:0009986//cell surface;GO:0016020//membrane;GO:0016021//integral component of membrane;GO:0030027//lamellipodium;GO:0031258//lamellipodium membrane;GO:0032587//ruffle membrane;GO:0042995//cell projection;GO:0045177//apical part of cell;GO:0045178//basal part of cell;GO:0070161//anchoring junction;GO:011…	GO:0002020//protease binding;GO:0004175//endopeptidase activity;GO:0004252//serine-type endopeptidase activity;GO:0005178//integrin binding;GO:0008233//peptidase activity;GO:0008236//serine-type peptidase activity;GO:0008239//dipeptidyl-peptidase activity;GO:0016787//hydrolase activity;GO:0042802//identical protein binding;GO:0042803//protein homodimerization activity;	-
ENSMUSG00000000394	0	0	0	0	0	0	2	0.0707676807873968	0	0	0	0	0	0	1	0.0389986610838502	0	0	0	0	0	0	0	0	2	62304874	62313994	-	1494	Gcg	GO:0005179;GO:0005576;GO:0005615;GO:0005737;GO:0006094;GO:0007188;GO:0007189;GO:0010737;GO:0010800;GO:0014823;GO:0031767;GO:0031769;GO:0032092;GO:0032099;GO:0033138;GO:0034774;GO:0035774;GO:0042593;GO:0042802;GO:0043066;GO:0045722;GO:0045860;GO:0050796;GO:0051571;GO:0070374;GO:0090280;GO:1900118	K05259	-	S;T	2RYPR;359KU;39VHC;3BPU8;3D3DF;3J35D;48AGV;48ZTR;4PW3A	glucagon [Source:MGI Symbol;Acc:MGI:95674]	14526	P55095	GO:0006094//gluconeogenesis;GO:0007188//adenylate cyclase-modulating G protein-coupled receptor signaling pathway;GO:0007189//adenylate cyclase-activating G protein-coupled receptor signaling pathway;GO:0010737//protein kinase A signaling;GO:0010800//positive regulation of peptidyl-threonine phosphorylation;GO:0014823//response to activity;GO:0032092//positive regulation of protein binding;GO:003…	GO:0005576//extracellular region;GO:0005615//extracellular space;GO:0005737//cytoplasm;GO:0034774//secretory granule lumen;	GO:0005179//hormone activity;GO:0031767//gastric inhibitory polypeptide receptor binding;GO:0031769//glucagon receptor binding;GO:0042802//identical protein binding;	ko04922(Glucagon signaling pathway);ko04911(Insulin secretion);ko04714(Thermogenesis);ko04080(Neuroactive ligand-receptor interaction);ko04024(cAMP signaling pathway)
ENSMUSG00000000399	703	16.1173547416337	463	13.4507993456873	616	16.8518949521336	643	16.1785831525384	611	16.6225685593164	410	12.6450978421841	484	15.0029679553162	562	15.5851346066211	586	17.0593651203987	597	14.8865719524	772	17.7393334774432	530	15.0138587696698	6	126798684	126826099	-	2101	Ndufa9	GO:0003954;GO:0005515;GO:0005739;GO:0005743;GO:0005747;GO:0005759;GO:0007623;GO:0009060;GO:0031966;GO:0032981;GO:0042776;GO:0044877;GO:0070469;GO:1901006	K03953	-	M;C;G	KOG2865;35JMK;38G7B;3BDEC;3D1DU;3J758;4815J;48VAQ;4Q49J	NADH:ubiquinone oxidoreductase subunit A9 [Source:MGI Symbol;Acc:MGI:1913358]	66108	Q9DC69	GO:0007623//circadian rhythm;GO:0009060//aerobic respiration;GO:0032981//mitochondrial respiratory chain complex I assembly;GO:0042776//mitochondrial ATP synthesis coupled proton transport;GO:1901006//ubiquinone-6 biosynthetic process;	GO:0005739//mitochondrion;GO:0005743//mitochondrial inner membrane;GO:0005747//mitochondrial respiratory chain complex I;GO:0005759//mitochondrial matrix;GO:0031966//mitochondrial membrane;GO:0070469//respirasome;	GO:0003954//NADH dehydrogenase activity;GO:0005515//protein binding;GO:0044877//protein-containing complex binding;	ko05415(Diabetic cardiomyopathy);ko05208(Chemical carcinogenesis - reactive oxygen species);ko05022(Pathways of neurodegeneration - multiple diseases);ko05020(Prion disease);ko05016(Huntington disease);ko05014(Amyotrophic lateral sclerosis);ko05012(Parkinson disease);ko05010(Alzheimer disease);ko04932(Non-alcoholic fatty liver disease);ko04723(Retrograde endocannabinoid signaling);ko04714(Thermog…
ENSMUSG00000000402	0	0	0	0	0	0	0	0	0	0	0	0	0	0	3	0.064642011456293	0	0	0	0	0	0	0	0	X	165306003	165368716	-	2704	Egfl6	GO:0005178;GO:0005509;GO:0005576;GO:0005604;GO:0007155;GO:0010811;GO:0016020;GO:0030154;GO:0030198;GO:0031012;GO:0110165	K25527	-	O;T	KOG1217;35KRU;39TK1;3BGZR;3CZG0;3J8PV;484EE;4902M;4PVG2	EGF-like-domain, multiple 6 [Source:MGI Symbol;Acc:MGI:1858599]	54156	Q9JJZ5	GO:0007155//cell adhesion;GO:0010811//positive regulation of cell-substrate adhesion;GO:0030154//cell differentiation;GO:0030198//extracellular matrix organization;	GO:0005576//extracellular region;GO:0005604//basement membrane;GO:0016020//membrane;GO:0031012//extracellular matrix;GO:0110165//cellular anatomical entity;	GO:0005178//integrin binding;GO:0005509//calcium ion binding;	-
ENSMUSG00000000409	25	0.411135643032232	18	0.375099330413157	27	0.529832355436721	26	0.469255683254633	28	0.546413769191913	23	0.508830170147028	19	0.422466329726579	17	0.338165924959927	30	0.626459765962085	40	0.715462773569505	40	0.659305456001151	27	0.548639284724042	4	129442137	129467434	-	2929	Lck	GO:0000166;GO:0000242;GO:0001772;GO:0001784;GO:0003823;GO:0004672;GO:0004713;GO:0004715;GO:0004722;GO:0005102;GO:0005515;GO:0005524;GO:0005737;GO:0005829;GO:0005886;GO:0005911;GO:0006468;GO:0006882;GO:0006919;GO:0007166;GO:0007169;GO:0008022;GO:0009410;GO:0009612;GO:0010038;GO:0010628;GO:0016004;GO:0016020;GO:0016301;GO:0016310;GO:0016740;GO:0018108;GO:0019901;GO:0019903;GO:0030139;GO:0030154;GO:…	K05856	EC:2.7.10.2	T;K;L	KOG0197;35KYB;39GIW;3BF7F;3D2GK;3JC3Z;48AR5;48Y83;4PWRA	lymphocyte protein tyrosine kinase [Source:MGI Symbol;Acc:MGI:96756]	16818	P06240	GO:0006468//protein phosphorylation;GO:0006882//cellular zinc ion homeostasis;GO:0006919//activation of cysteine-type endopeptidase activity involved in apoptotic process;GO:0007166//cell surface receptor signaling pathway;GO:0007169//transmembrane receptor protein tyrosine kinase signaling pathway;GO:0009410//response to xenobiotic stimulus;GO:0009612//response to mechanical stimulus;GO:0010038/…	GO:0000242//pericentriolar material;GO:0001772//immunological synapse;GO:0005737//cytoplasm;GO:0005829//cytosol;GO:0005886//plasma membrane;GO:0005911//cell-cell junction;GO:0016020//membrane;GO:0030139//endocytic vesicle;GO:0031234//extrinsic component of cytoplasmic side of plasma membrane;GO:0045121//membrane raft;GO:0098978//glutamatergic synapse;GO:0099091//postsynaptic specialization, intra…	GO:0000166//nucleotide binding;GO:0001784//phosphotyrosine residue binding;GO:0003823//antigen binding;GO:0004672//protein kinase activity;GO:0004713//protein tyrosine kinase activity;GO:0004715//non-membrane spanning protein tyrosine kinase activity;GO:0004722//protein serine/threonine phosphatase activity;GO:0005102//signaling receptor binding;GO:0005515//protein binding;GO:0005524//ATP binding…	ko05340(Primary immunodeficiency);ko05235(PD-L1 expression and PD-1 checkpoint pathway in cancer);ko05166(Human T-cell leukemia virus 1 infection);ko05135(Yersinia infection);ko04660(T cell receptor signaling pathway);ko04659(Th17 cell differentiation);ko04658(Th1 and Th2 cell differentiation);ko04650(Natural killer cell mediated cytotoxicity);ko04380(Osteoclast differentiation);ko04064(NF-kappa …
ENSMUSG00000000411	1	0.037631759326294	1	0.0476851535928879	0	0	0	0	2	0.0893105987702631	0	0	1	0.0508800937405078	1	0.0455187497338064	0	0	0	0	0	0	0	0	4	129382807	129384815	-	1280	Tssk3	GO:0000166;GO:0000287;GO:0004672;GO:0004674;GO:0005524;GO:0006468;GO:0007283;GO:0016301;GO:0016310;GO:0016740;GO:0030154;GO:0035556;GO:0046872;GO:0048240;GO:0106310	K08811	EC:2.7.11.1	T;G	KOG0583;35MBI;38HQ6;3BCWG;3CXVV;3J7ZR;488DU;48YSK;4PSD7	testis-specific serine kinase 3 [Source:MGI Symbol;Acc:MGI:1929914]	58864	Q9D2E1	GO:0006468//protein phosphorylation;GO:0007283//spermatogenesis;GO:0016310//phosphorylation;GO:0030154//cell differentiation;GO:0035556//intracellular signal transduction;GO:0048240//sperm capacitation;	-	GO:0000166//nucleotide binding;GO:0000287//magnesium ion binding;GO:0004672//protein kinase activity;GO:0004674//protein serine/threonine kinase activity;GO:0005524//ATP binding;GO:0016301//kinase activity;GO:0016740//transferase activity;GO:0046872//metal ion binding;GO:0106310//protein serine kinase activity;	-
ENSMUSG00000000416	0	0	0	0	0	0	0	0	0	0	0	0	0	0	0	0	0	0	0	0	0	0	0	0	6	18366477	18514842	-	8829	Cttnbp2	GO:0005515;GO:0005737;GO:0005938;GO:0007420;GO:0008021;GO:0017124;GO:0042995;GO:0043197;GO:0045202;GO:0050807;GO:0098871;GO:0098978;GO:1905274	-	-	S	2QWG2;35HC9;38H0Z;3BDYA;3D3EI;3JF5T;488EU;490PM;4PTU1	cortactin binding protein 2 [Source:MGI Symbol;Acc:MGI:1353467]	30785	B9EJA2	GO:0007420//brain development;GO:0050807//regulation of synapse organization;GO:1905274//regulation of modification of postsynaptic actin cytoskeleton;	GO:0005737//cytoplasm;GO:0005938//cell cortex;GO:0008021//synaptic vesicle;GO:0042995//cell projection;GO:0043197//dendritic spine;GO:0045202//synapse;GO:0098871//postsynaptic actin cytoskeleton;GO:0098978//glutamatergic synapse;	GO:0005515//protein binding;GO:0017124//SH3 domain binding;	-
ENSMUSG00000000420	5196	45.3495770009172	3493	38.6305905272595	3807	39.6475692407059	5400	51.7236221707196	4614	47.7859441465186	3872	45.4610376540521	3445	40.6524481533146	3679	38.8391474445483	3384	37.5025899307723	5369	50.9658688170959	5659	49.5022968231124	4613	49.7468481061742	18	24338401	24419875	+	5519	Galnt1	GO:0004653;GO:0005576;GO:0005794;GO:0006486;GO:0006493;GO:0016020;GO:0016021;GO:0016740;GO:0016757;GO:0018242;GO:0018243;GO:0030145;GO:0030246;GO:0032580;GO:0046872;GO:0048471	K00710	EC:2.4.1.41	O;M	KOG3736;35H88;38FFX;3BAUJ;3CR92;3J6YE;485AZ;48VM4;4PYMC	polypeptide N-acetylgalactosaminyltransferase 1 [Source:MGI Symbol;Acc:MGI:894693]	14423	O08912;Q3UFE4	GO:0006486//protein glycosylation;GO:0006493//protein O-linked glycosylation;GO:0018242//protein O-linked glycosylation via serine;GO:0018243//protein O-linked glycosylation via threonine;	GO:0005576//extracellular region;GO:0005794//Golgi apparatus;GO:0016020//membrane;GO:0016021//integral component of membrane;GO:0032580//Golgi cisterna membrane;GO:0048471//perinuclear region of cytoplasm;	GO:0004653//polypeptide N-acetylgalactosaminyltransferase activity;GO:0016740//transferase activity;GO:0016757//glycosyltransferase activity;GO:0030145//manganese ion binding;GO:0030246//carbohydrate binding;GO:0046872//metal ion binding;	ko00514(Other types of O-glycan biosynthesis);ko00512(Mucin type O-glycan biosynthesis)
ENSMUSG00000000435	0	0	0	0	0	0	0	0	0	0	0	0	0	0	0	0	0	0	0	0	0	0	0	0	10	107318769	107321995	-	2083	Myf5	GO:0000978;GO:0000981;GO:0001228;GO:0001502;GO:0001503;GO:0001756;GO:0001952;GO:0003677;GO:0005634;GO:0005654;GO:0006355;GO:0006357;GO:0007517;GO:0007519;GO:0030154;GO:0030198;GO:0035914;GO:0043010;GO:0043565;GO:0045663;GO:0045944;GO:0046983;GO:0048644;GO:0048704;GO:0048743;GO:0048856;GO:0060415	K18484	-	K	KOG3960;35BJT;38K1U;3BADP;3CXTH;3JFFY;48946;495SI;4PYPQ	myogenic factor 5 [Source:MGI Symbol;Acc:MGI:97252]	17877	P24699;A2RSK4	GO:0001502//cartilage condensation;GO:0001503//ossification;GO:0001756//somitogenesis;GO:0001952//regulation of cell-matrix adhesion;GO:0006355//regulation of transcription, DNA-templated;GO:0006357//regulation of transcription by RNA polymerase II;GO:0007517//muscle organ development;GO:0007519//skeletal muscle tissue development;GO:0030154//cell differentiation;GO:0030198//extracellular matrix …	GO:0005634//nucleus;GO:0005654//nucleoplasm;	GO:0000978//RNA polymerase II cis-regulatory region sequence-specific DNA binding;GO:0000981//DNA-binding transcription factor activity, RNA polymerase II-specific;GO:0001228//DNA-binding transcription activator activity, RNA polymerase II-specific;GO:0003677//DNA binding;GO:0043565//sequence-specific DNA binding;GO:0046983//protein dimerization activity;	ko04550(Signaling pathways regulating pluripotency of stem cells)
ENSMUSG00000000439	295	2.02851567760294	259	2.25675690494135	240	1.96923336546804	303	2.2865992344183	238	1.94201147818508	206	1.90556369724912	200	1.8594295499743	239	1.98787950300729	256	2.23523467786226	312	2.33341978836883	308	2.12270003437984	267	2.26853576621695	6	115578863	115599585	+	7005	Mkrn2	GO:0000209;GO:0002862;GO:0005515;GO:0005634;GO:0005737;GO:0006351;GO:0007283;GO:0016567;GO:0016740;GO:0030154;GO:0030274;GO:0043491;GO:0045944;GO:0046872;GO:0061630;GO:1901223;GO:1901485	K15687	EC:2.3.2.27	O;L	KOG1039;35PFW;39MNC;3BCP0;3D3FK;3J5XZ;48BK5;491I2;4PWHR	makorin, ring finger protein, 2 [Source:MGI Symbol;Acc:MGI:1914277]	67027	Q9ERV1	GO:0000209//protein polyubiquitination;GO:0002862//negative regulation of inflammatory response to antigenic stimulus;GO:0006351//transcription, DNA-templated;GO:0007283//spermatogenesis;GO:0016567//protein ubiquitination;GO:0030154//cell differentiation;GO:0043491//protein kinase B signaling;GO:0045944//positive regulation of transcription by RNA polymerase II;GO:1901223//negative regulation of …	GO:0005634//nucleus;GO:0005737//cytoplasm;	GO:0005515//protein binding;GO:0016740//transferase activity;GO:0030274//LIM domain binding;GO:0046872//metal ion binding;GO:0061630//ubiquitin protein ligase activity;	-
ENSMUSG00000000440	0	0	0	0	0	0	0	0	0	0	0	0	0	0	1	0.0197304435012774	0	0	0	0	0	0	0	0	6	115337912	115467360	+	2953	Pparg	GO:0000976;GO:0001223;GO:0002674;GO:0003677;GO:0003700;GO:0004879;GO:0005634;GO:0005654;GO:0005737;GO:0005829;GO:0006355;GO:0006357;GO:0006950;GO:0007154;GO:0007507;GO:0008270;GO:0008285;GO:0009409;GO:0009410;GO:0009612;GO:0010033;GO:0010629;GO:0010888;GO:0014070;GO:0019216;GO:0019395;GO:0019903;GO:0030308;GO:0030331;GO:0030522;GO:0031000;GO:0031100;GO:0032966;GO:0033189;GO:0033993;GO:0035902;GO:…	K08530	-	K	KOG3575;35HIC;396F5;3BIHB;3D146;3J8VR;487TV;491Q7;4Q09E	peroxisome proliferator activated receptor gamma [Source:MGI Symbol;Acc:MGI:97747]	19016	P37238;M1VPI1;Q6GU14	GO:0002674//negative regulation of acute inflammatory response;GO:0006355//regulation of transcription, DNA-templated;GO:0006357//regulation of transcription by RNA polymerase II;GO:0006950//response to stress;GO:0007154//cell communication;GO:0007507//heart development;GO:0008285//negative regulation of cell population proliferation;GO:0009409//response to cold;GO:0009410//response to xenobiotic…	GO:0005634//nucleus;GO:0005654//nucleoplasm;GO:0005737//cytoplasm;GO:0005829//cytosol;GO:0043231//intracellular membrane-bounded organelle;GO:0048471//perinuclear region of cytoplasm;	GO:0000976//transcription cis-regulatory region binding;GO:0001223//transcription coactivator binding;GO:0003677//DNA binding;GO:0003700//DNA-binding transcription factor activity;GO:0004879//nuclear receptor activity;GO:0008270//zinc ion binding;GO:0019903//protein phosphatase binding;GO:0030331//estrogen receptor binding;GO:0043565//sequence-specific DNA binding;GO:0046872//metal ion binding;	ko05417(Lipid and atherosclerosis);ko05216(Thyroid cancer);ko05202(Transcriptional misregulation in cancer);ko05200(Pathways in cancer);ko05016(Huntington disease);ko04932(Non-alcoholic fatty liver disease);ko04714(Thermogenesis);ko04380(Osteoclast differentiation);ko04211(Longevity regulating pathway);ko04152(AMPK signaling pathway);ko03320(PPAR signaling pathway)
ENSMUSG00000000441	853	6.00260921881969	699	6.23299643866014	696	5.84426460230832	802	6.19379005896928	770	6.42984120876342	708	6.70230511893376	631	6.0036280660823	677	5.76256066754233	633	5.65615833601347	886	6.78120215819423	874	6.16430374312754	753	6.54732701410821	6	115595028	115653596	-	6845	Raf1	GO:0000165;GO:0000166;GO:0001666;GO:0001678;GO:0001934;GO:0004672;GO:0004674;GO:0004709;GO:0005515;GO:0005524;GO:0005634;GO:0005737;GO:0005739;GO:0005794;GO:0005829;GO:0005886;GO:0006468;GO:0007165;GO:0007190;GO:0008179;GO:0008285;GO:0008625;GO:0010856;GO:0016020;GO:0016301;GO:0016310;GO:0016740;GO:0019899;GO:0030154;GO:0030878;GO:0031143;GO:0031267;GO:0031333;GO:0031434;GO:0033138;GO:0035019;GO:…	K04366	EC:2.7.11.1	T;K;L	KOG0193;35IP9;38DE5;3BFQ4;3CRAQ;3J921;48AZ6;48XVR;4Q4K5	v-raf-leukemia viral oncogene 1 [Source:MGI Symbol;Acc:MGI:97847]	110157	Q99N57	GO:0000165//MAPK cascade;GO:0001666//response to hypoxia;GO:0001678//cellular glucose homeostasis;GO:0001934//positive regulation of protein phosphorylation;GO:0006468//protein phosphorylation;GO:0007165//signal transduction;GO:0007190//activation of adenylate cyclase activity;GO:0008285//negative regulation of cell population proliferation;GO:0008625//extrinsic apoptotic signaling pathway via de…	GO:0005634//nucleus;GO:0005737//cytoplasm;GO:0005739//mitochondrion;GO:0005794//Golgi apparatus;GO:0005829//cytosol;GO:0005886//plasma membrane;GO:0016020//membrane;GO:0031143//pseudopodium;	GO:0000166//nucleotide binding;GO:0004672//protein kinase activity;GO:0004674//protein serine/threonine kinase activity;GO:0004709//MAP kinase kinase kinase activity;GO:0005515//protein binding;GO:0005524//ATP binding;GO:0008179//adenylate cyclase binding;GO:0010856//adenylate cyclase activator activity;GO:0016301//kinase activity;GO:0016740//transferase activity;GO:0019899//enzyme binding;GO:003…	ko05235(PD-L1 expression and PD-1 checkpoint pathway in cancer);ko05231(Choline metabolism in cancer);ko05230(Central carbon metabolism in cancer);ko05226(Gastric cancer);ko05225(Hepatocellular carcinoma);ko05224(Breast cancer);ko05223(Non-small cell lung cancer);ko05221(Acute myeloid leukemia);ko05220(Chronic myeloid leukemia);ko05219(Bladder cancer);ko05218(Melanoma);ko05215(Prostate cancer);ko…
ENSMUSG00000000486	57	0.99370726038596	54	1.1929054709882	69	1.43536479224296	39	0.746172582113367	17	0.351682705255325	20	0.469043908908289	74	1.74424990195472	68	1.43393122578013	56	1.23964816808017	54	1.02390413539988	38	0.663970465651828	54	1.16320265288217	7	126813619	126832302	-	2763	Septin1	GO:0000166;GO:0003924;GO:0005525;GO:0005737;GO:0005815;GO:0005856;GO:0005940;GO:0007049;GO:0007056;GO:0008021;GO:0008104;GO:0015630;GO:0017157;GO:0030496;GO:0031105;GO:0032153;GO:0042802;GO:0051301;GO:0051311;GO:0060090;GO:0061640;GO:0072687	K13737	-	Z;D;U	KOG2655;35GXD;39T4B;3BHCK;3CRYQ;3J9K8;48845;48YN2;4Q06J	septin 1 [Source:MGI Symbol;Acc:MGI:1858916]	54204	P42209	GO:0007049//cell cycle;GO:0007056//spindle assembly involved in female meiosis;GO:0008104//protein localization;GO:0017157//regulation of exocytosis;GO:0051301//cell division;GO:0051311//meiotic metaphase plate congression;GO:0061640//cytoskeleton-dependent cytokinesis;	GO:0005737//cytoplasm;GO:0005815//microtubule organizing center;GO:0005856//cytoskeleton;GO:0005940//septin ring;GO:0008021//synaptic vesicle;GO:0015630//microtubule cytoskeleton;GO:0030496//midbody;GO:0031105//septin complex;GO:0032153//cell division site;GO:0072687//meiotic spindle;	GO:0000166//nucleotide binding;GO:0003924//GTPase activity;GO:0005525//GTP binding;GO:0042802//identical protein binding;GO:0060090//molecular adaptor activity;	ko05100(Bacterial invasion of epithelial cells)
ENSMUSG00000000489	1947	22.5389005822198	1848	27.1079956055661	1850	25.5545416681103	414	5.25966628813957	698	9.5882794238529	708	11.0255415859413	1947	30.473764579751	2181	30.5392413498852	2091	30.7360191345483	1649	20.7620083800865	1691	19.6196810018078	1254	17.9366911359958	15	79880075	79899178	-	4161	Pdgfb	GO:0001938;GO:0002548;GO:0005161;GO:0005518;GO:0005576;GO:0006468;GO:0007165;GO:0008083;GO:0008284;GO:0009611;GO:0009986;GO:0010512;GO:0010544;GO:0010628;GO:0010629;GO:0010811;GO:0014068;GO:0014911;GO:0016020;GO:0016176;GO:0018105;GO:0018108;GO:0030335;GO:0031954;GO:0032091;GO:0032147;GO:0032148;GO:0035655;GO:0035793;GO:0042056;GO:0042802;GO:0042803;GO:0043406;GO:0043410;GO:0043536;GO:0043552;GO:…	K17386	-	M;T	2S2VW;35KSS;39VS6;3BKQ1;3CU54;3J58F;4861M;499MC;4PUY5	platelet derived growth factor, B polypeptide [Source:MGI Symbol;Acc:MGI:97528]	18591	P31240;A0A0R4IZW4	GO:0001938//positive regulation of endothelial cell proliferation;GO:0002548//monocyte chemotaxis;GO:0006468//protein phosphorylation;GO:0007165//signal transduction;GO:0008284//positive regulation of cell population proliferation;GO:0009611//response to wounding;GO:0010512//negative regulation of phosphatidylinositol biosynthetic process;GO:0010544//negative regulation of platelet activation;GO:…	GO:0005576//extracellular region;GO:0009986//cell surface;GO:0016020//membrane;GO:1990265//platelet-derived growth factor complex;	GO:0005161//platelet-derived growth factor receptor binding;GO:0005518//collagen binding;GO:0008083//growth factor activity;GO:0016176//superoxide-generating NADPH oxidase activator activity;GO:0042056//chemoattractant activity;GO:0042802//identical protein binding;GO:0042803//protein homodimerization activity;GO:0046982//protein heterodimerization activity;GO:0048407//platelet-derived growth fac…	ko05418(Fluid shear stress and atherosclerosis);ko05231(Choline metabolism in cancer);ko05218(Melanoma);ko05215(Prostate cancer);ko05214(Glioma);ko05211(Renal cell carcinoma);ko05206(MicroRNAs in cancer);ko05200(Pathways in cancer);ko05167(Kaposi sarcoma-associated herpesvirus infection);ko04810(Regulation of actin cytoskeleton);ko04630(JAK-STAT signaling pathway);ko04540(Gap junction);ko04510(Fo…
ENSMUSG00000000530	3	0.0338818184790079	3	0.0429334090965274	4	0.0539057433571849	4	0.0495788581929055	3	0.040205474710177	0	0	4	0.0610799718526143	0	0	3	0.0430222896718159	6	0.0737018920440239	6	0.0679169641486766	5	0.069773977029079	15	101026403	101043217	+	4265	Acvrl1	GO:0000166;GO:0001525;GO:0001666;GO:0001701;GO:0001937;GO:0001938;GO:0001946;GO:0001974;GO:0003203;GO:0004672;GO:0004674;GO:0004675;GO:0005024;GO:0005025;GO:0005515;GO:0005524;GO:0005886;GO:0005887;GO:0006355;GO:0006468;GO:0007162;GO:0007165;GO:0007178;GO:0007179;GO:0007507;GO:0008015;GO:0008217;GO:0008285;GO:0009719;GO:0009953;GO:0009986;GO:0010596;GO:0010629;GO:0010862;GO:0016020;GO:0016021;GO:…	K13594	EC:2.7.11.30	T;K;L	KOG2052;35BAI;39RA8;3BGIB;3CZKM;3J3FU;48QF2;49M13;4PXDJ	activin A receptor, type II-like 1 [Source:MGI Symbol;Acc:MGI:1338946]	11482	Q61288	GO:0001525//angiogenesis;GO:0001666//response to hypoxia;GO:0001701//in utero embryonic development;GO:0001937//negative regulation of endothelial cell proliferation;GO:0001938//positive regulation of endothelial cell proliferation;GO:0001946//lymphangiogenesis;GO:0001974//blood vessel remodeling;GO:0003203//endocardial cushion morphogenesis;GO:0006355//regulation of transcription, DNA-templated;…	GO:0005886//plasma membrane;GO:0005887//integral component of plasma membrane;GO:0009986//cell surface;GO:0016020//membrane;GO:0016021//integral component of membrane;GO:0030425//dendrite;GO:0043025//neuronal cell body;GO:0043235//receptor complex;GO:0070724//BMP receptor complex;	GO:0000166//nucleotide binding;GO:0004672//protein kinase activity;GO:0004674//protein serine/threonine kinase activity;GO:0004675//transmembrane receptor protein serine/threonine kinase activity;GO:0005024//transforming growth factor beta-activated receptor activity;GO:0005025//transforming growth factor beta receptor activity, type I;GO:0005515//protein binding;GO:0005524//ATP binding;GO:001630…	ko04060(Cytokine-cytokine receptor interaction)
ENSMUSG00000000531	177	4.19372916525586	104	3.12240415459185	145	4.09944163006235	111	2.88629797729886	115	3.23328089989737	102	3.25107645528745	128	4.10044001891038	152	4.35618689041287	156	4.69330221515756	158	4.07160960745256	156	3.7045313105985	119	3.48379099178097	15	101122069	101130637	+	2033	Tamalin	GO:0005515;GO:0005641;GO:0005737;GO:0005886;GO:0006886;GO:0007165;GO:0008104;GO:0014069;GO:0016020;GO:0030165;GO:0031267;GO:0042802;GO:0045202;GO:0045211;GO:0048471;GO:0098685;GO:0098978;GO:0099152	K24053	-	T;K;L	KOG3528;35K61;38CM7;3BKMJ;3CVFZ;3JCZ1;4875P;48WBS;4PXXN	trafficking regulator and scaffold protein tamalin [Source:MGI Symbol;Acc:MGI:1860303]	56149	Q9JJA9	GO:0006886//intracellular protein transport;GO:0007165//signal transduction;GO:0008104//protein localization;GO:0099152//regulation of neurotransmitter receptor transport, endosome to postsynaptic membrane;	GO:0005641//nuclear envelope lumen;GO:0005737//cytoplasm;GO:0005886//plasma membrane;GO:0014069//postsynaptic density;GO:0016020//membrane;GO:0045202//synapse;GO:0045211//postsynaptic membrane;GO:0048471//perinuclear region of cytoplasm;GO:0098685//Schaffer collateral - CA1 synapse;GO:0098978//glutamatergic synapse;	GO:0005515//protein binding;GO:0030165//PDZ domain binding;GO:0031267//small GTPase binding;GO:0042802//identical protein binding;	-
ENSMUSG00000000532	423	4.61189220679688	342	4.72491010340032	388	5.04777626880583	459	5.49215188198667	351	4.54113465544407	301	4.41474043022176	314	4.62872957813148	331	4.36518422073768	319	4.41627666203742	508	6.02399250567463	513	5.60580134767905	393	5.29430976584	15	101071948	101111565	+	4418	Acvr1b	GO:0000082;GO:0000166;GO:0001701;GO:0001942;GO:0004672;GO:0004674;GO:0004675;GO:0005515;GO:0005524;GO:0005829;GO:0005886;GO:0005887;GO:0006355;GO:0006468;GO:0007165;GO:0007166;GO:0007178;GO:0007399;GO:0007498;GO:0009966;GO:0009986;GO:0010628;GO:0010629;GO:0010862;GO:0016020;GO:0016021;GO:0016301;GO:0016310;GO:0016361;GO:0016740;GO:0017002;GO:0018107;GO:0019838;GO:0030308;GO:0032924;GO:0032927;GO:…	K13567	EC:2.7.11.30	T;K;L	KOG2052;35JI9;38CA3;3BCPK;3CRFY;3J8JN;483M4;49215;4PZBD	activin A receptor, type 1B [Source:MGI Symbol;Acc:MGI:1338944]	11479	Q61271;Q3TZF1	GO:0000082//G1/S transition of mitotic cell cycle;GO:0001701//in utero embryonic development;GO:0001942//hair follicle development;GO:0006355//regulation of transcription, DNA-templated;GO:0006468//protein phosphorylation;GO:0007165//signal transduction;GO:0007166//cell surface receptor signaling pathway;GO:0007178//transmembrane receptor protein serine/threonine kinase signaling pathway;GO:00073…	GO:0005829//cytosol;GO:0005886//plasma membrane;GO:0005887//integral component of plasma membrane;GO:0009986//cell surface;GO:0016020//membrane;GO:0016021//integral component of membrane;GO:0043235//receptor complex;GO:0048179//activin receptor complex;	GO:0000166//nucleotide binding;GO:0004672//protein kinase activity;GO:0004674//protein serine/threonine kinase activity;GO:0004675//transmembrane receptor protein serine/threonine kinase activity;GO:0005515//protein binding;GO:0005524//ATP binding;GO:0016301//kinase activity;GO:0016361//activin receptor activity, type I;GO:0016740//transferase activity;GO:0017002//activin-activated receptor activ…	ko04550(Signaling pathways regulating pluripotency of stem cells);ko04350(TGF-beta signaling pathway);ko04060(Cytokine-cytokine receptor interaction)
ENSMUSG00000000538	903	4.96306397760196	695	4.84033690509277	812	5.32534494179985	1376	8.2998764931884	1048	6.83505303596427	954	7.05359298025546	681	5.06060704150226	816	5.42485437265701	741	5.17138819788028	1116	6.67126585344634	907	4.9963283099299	839	5.69773309202075	11	60117540	60243731	-	8764	Tom1l2	GO:0005768;GO:0007165;GO:0015031;GO:0016020;GO:0019901;GO:0030276;GO:0035091;GO:0043130;GO:0045839	-	-	L;U	KOG1087;35MIT;38B6A;3BAFW;3CXK9;3J33N;47ZQ3;494M9;4Q2K5	target of myb1-like 2 (chicken) [Source:MGI Symbol;Acc:MGI:2443306]	216810	Q5SRX1	GO:0007165//signal transduction;GO:0015031//protein transport;GO:0045839//negative regulation of mitotic nuclear division;	GO:0005768//endosome;GO:0016020//membrane;	GO:0019901//protein kinase binding;GO:0030276//clathrin binding;GO:0035091//phosphatidylinositol binding;GO:0043130//ubiquitin binding;	-
ENSMUSG00000000544	3275	57.5318508737507	2981	66.3571432754597	2785	58.3783522283211	3150	60.7293549514165	2322	48.4036085413977	2464	58.2287735458191	2598	61.7063088725143	2849	60.5376130668367	2716	60.5833962755896	2436	46.5432017667802	2477	43.6118596910466	2016	43.7588183990159	1	165957807	165994079	+	2742	Gpa33	GO:0005887;GO:0016020;GO:0016021	K06790	-	S;T	2QR0Y;35GER;39WV6;3BK5X;3CS9W;3JFN7;48CAX;48ZVN;4PSB1	glycoprotein A33 (transmembrane) [Source:MGI Symbol;Acc:MGI:1891703]	59290	Q9JKA5;A0A0R4J209	-	GO:0005887//integral component of plasma membrane;GO:0016020//membrane;GO:0016021//integral component of membrane;	-	-
ENSMUSG00000000552	82	1.57050873116812	100	2.42691835383286	94	2.14824568283588	53	1.11402117298363	58	1.31817472220762	69	1.77776966404848	90	2.33057129181173	86	1.9923276225437	79	1.92123461505279	85	1.77062812546453	85	1.63164992895951	73	1.72753708772315	15	103222322	103248520	-	2515	Zfp385a	GO:0000785;GO:0002039;GO:0003676;GO:0003723;GO:0003730;GO:0005634;GO:0005730;GO:0005737;GO:0006417;GO:0006915;GO:0006974;GO:0007049;GO:0007599;GO:0007611;GO:0007626;GO:0008270;GO:0008298;GO:0010609;GO:0030220;GO:0030425;GO:0035855;GO:0042995;GO:0043025;GO:0045600;GO:0046872;GO:0070889;GO:1902164;GO:1902166;GO:2000765	-	-	A;K	2QWH6;35FBN;39SH4;3BDY6;3CTTN;3J5ZB;484FM;48WY9;4PTAW	zinc finger protein 385A [Source:MGI Symbol;Acc:MGI:1352495]	29813	Q8VD12	GO:0006417//regulation of translation;GO:0006915//apoptotic process;GO:0006974//cellular response to DNA damage stimulus;GO:0007049//cell cycle;GO:0007599//hemostasis;GO:0007611//learning or memory;GO:0007626//locomotory behavior;GO:0008298//intracellular mRNA localization;GO:0010609//mRNA localization resulting in posttranscriptional regulation of gene expression;GO:0030220//platelet formation;G…	GO:0000785//chromatin;GO:0005634//nucleus;GO:0005730//nucleolus;GO:0005737//cytoplasm;GO:0030425//dendrite;GO:0042995//cell projection;GO:0043025//neuronal cell body;	GO:0002039//p53 binding;GO:0003676//nucleic acid binding;GO:0003723//RNA binding;GO:0003730//mRNA 3'-UTR binding;GO:0008270//zinc ion binding;GO:0046872//metal ion binding;	-
ENSMUSG00000000555	709	6.92308417267348	581	7.18882931764826	681	7.93469211838262	613	6.56908564302406	610	7.06808387591946	518	6.80429343120258	614	8.10615918762212	654	7.72443863311656	636	7.88564643735303	604	6.41463936816434	721	7.05618891005642	605	7.29939336215521	15	103252713	103275190	-	4933	Itga5	GO:0001525;GO:0005154;GO:0005178;GO:0005515;GO:0005737;GO:0005783;GO:0005794;GO:0005886;GO:0005911;GO:0005925;GO:0007044;GO:0007155;GO:0007157;GO:0007159;GO:0007160;GO:0007229;GO:0007565;GO:0007613;GO:0008305;GO:0009897;GO:0009986;GO:0010811;GO:0016020;GO:0016021;GO:0023035;GO:0030335;GO:0031410;GO:0031589;GO:0032587;GO:0033627;GO:0033631;GO:0034113;GO:0034674;GO:0035313;GO:0035987;GO:0045202;GO:…	K06484	-	M;W	KOG3637;35GU8;38CFX;3B96W;3CUDX;3JB22;486UU;495EQ;4Q2GN	integrin alpha 5 (fibronectin receptor alpha) [Source:MGI Symbol;Acc:MGI:96604]	16402	P11688;Q80YP5	GO:0001525//angiogenesis;GO:0007044//cell-substrate junction assembly;GO:0007155//cell adhesion;GO:0007157//heterophilic cell-cell adhesion via plasma membrane cell adhesion molecules;GO:0007159//leukocyte cell-cell adhesion;GO:0007160//cell-matrix adhesion;GO:0007229//integrin-mediated signaling pathway;GO:0007565//female pregnancy;GO:0007613//memory;GO:0010811//positive regulation of cell-subst…	GO:0005737//cytoplasm;GO:0005783//endoplasmic reticulum;GO:0005794//Golgi apparatus;GO:0005886//plasma membrane;GO:0005911//cell-cell junction;GO:0005925//focal adhesion;GO:0008305//integrin complex;GO:0009897//external side of plasma membrane;GO:0009986//cell surface;GO:0016020//membrane;GO:0016021//integral component of membrane;GO:0031410//cytoplasmic vesicle;GO:0032587//ruffle membrane;GO:003…	GO:0005154//epidermal growth factor receptor binding;GO:0005178//integrin binding;GO:0005515//protein binding;GO:0046872//metal ion binding;GO:0050839//cell adhesion molecule binding;	ko05414(Dilated cardiomyopathy);ko05412(Arrhythmogenic right ventricular cardiomyopathy);ko05410(Hypertrophic cardiomyopathy);ko05206(MicroRNAs in cancer);ko05205(Proteoglycans in cancer);ko05168(Herpes simplex virus 1 infection);ko05165(Human papillomavirus infection);ko05135(Yersinia infection);ko05133(Pertussis);ko05100(Bacterial invasion of epithelial cells);ko04810(Regulation of actin cytosk…
ENSMUSG00000000560	0	0	0	0	0	0	0	0	0	0	0	0	0	0	0	0	0	0	0	0	0	0	0	0	5	71114940	71253192	-	7640	Gabra2	GO:0001505;GO:0004888;GO:0004890;GO:0005216;GO:0005230;GO:0005231;GO:0005237;GO:0005254;GO:0005515;GO:0005886;GO:0005887;GO:0006811;GO:0006821;GO:0006836;GO:0007165;GO:0007214;GO:0007268;GO:0008503;GO:0016020;GO:0016021;GO:0022851;GO:0030285;GO:0030424;GO:0030425;GO:0030594;GO:0030659;GO:0031410;GO:0032590;GO:0034220;GO:0034707;GO:0042391;GO:0042995;GO:0043005;GO:0043025;GO:0045202;GO:0045211;GO:…	K05175	-	M;T	KOG3642;35IIF;38ERZ;3BAW2;3CRX2;3JBVI;47YUH;4937Y;4Q4D1	gamma-aminobutyric acid (GABA) A receptor, subunit alpha 2 [Source:MGI Symbol;Acc:MGI:95614]	14395	P26048;Q544G1	GO:0001505//regulation of neurotransmitter levels;GO:0006811//ion transport;GO:0006821//chloride transport;GO:0006836//neurotransmitter transport;GO:0007165//signal transduction;GO:0007214//gamma-aminobutyric acid signaling pathway;GO:0007268//chemical synaptic transmission;GO:0034220//ion transmembrane transport;GO:0042391//regulation of membrane potential;GO:0050877//nervous system process;GO:0…	GO:0005886//plasma membrane;GO:0005887//integral component of plasma membrane;GO:0016020//membrane;GO:0016021//integral component of membrane;GO:0030285//integral component of synaptic vesicle membrane;GO:0030424//axon;GO:0030425//dendrite;GO:0030659//cytoplasmic vesicle membrane;GO:0031410//cytoplasmic vesicle;GO:0032590//dendrite membrane;GO:0034707//chloride channel complex;GO:0042995//cell pr…	GO:0004888//transmembrane signaling receptor activity;GO:0004890//GABA-A receptor activity;GO:0005216//ion channel activity;GO:0005230//extracellular ligand-gated ion channel activity;GO:0005231//excitatory extracellular ligand-gated ion channel activity;GO:0005237//inhibitory extracellular ligand-gated ion channel activity;GO:0005254//chloride channel activity;GO:0005515//protein binding;GO:0008…	ko05033(Nicotine addiction);ko05032(Morphine addiction);ko04742(Taste transduction);ko04727(GABAergic synapse);ko04723(Retrograde endocannabinoid signaling);ko04080(Neuroactive ligand-receptor interaction)
ENSMUSG00000000561	1732	17.2336511373726	915	11.5366353827701	1318	15.6485611424005	913	9.96991050227087	1131	13.353973107595	705	9.43666252655536	885	11.906004996746	1260	15.1647675213144	1190	15.0349912473904	1261	13.6466617167578	1535	15.308031500532	1220	14.9991710256313	3	105866685	105877353	+	4841	Wdr77	GO:0000387;GO:0005515;GO:0005634;GO:0005654;GO:0005737;GO:0005794;GO:0005829;GO:0006357;GO:0007309;GO:0008284;GO:0008285;GO:0008327;GO:0030374;GO:0034709;GO:0043985;GO:0045893;GO:0048026;GO:0060528;GO:0060767;GO:0060770	K13221	-	A;Q	KOG0284;35F2Q;39EDU;3BFCW;3CUE8;3JA5V;48A20;48YG5;4PWG9	WD repeat domain 77 [Source:MGI Symbol;Acc:MGI:1917715]	70465	Q99J09	GO:0000387//spliceosomal snRNP assembly;GO:0006357//regulation of transcription by RNA polymerase II;GO:0007309//oocyte axis specification;GO:0008284//positive regulation of cell population proliferation;GO:0008285//negative regulation of cell population proliferation;GO:0043985//histone H4-R3 methylation;GO:0045893//positive regulation of transcription, DNA-templated;GO:0048026//positive regulat…	GO:0005634//nucleus;GO:0005654//nucleoplasm;GO:0005737//cytoplasm;GO:0005794//Golgi apparatus;GO:0005829//cytosol;GO:0034709//methylosome;	GO:0005515//protein binding;GO:0008327//methyl-CpG binding;GO:0030374//nuclear receptor coactivator activity;	-
ENSMUSG00000000562	0	0	0	0	0	0	0	0	0	0	1	0.0173768881779781	0	0	0	0	0	0	0	0	0	0	3	0.0478819005678233	3	105778174	105816242	+	3729	Adora3	GO:0001609;GO:0001973;GO:0004930;GO:0005886;GO:0007165;GO:0007186;GO:0008285;GO:0010646;GO:0014061;GO:0016020;GO:0016021;GO:0023051;GO:0030336;GO:0032088;GO:0042734;GO:0050896;GO:0110165	K04268	-	O;T	KOG3656;35U1J;38FMQ;3BG7S;3D01C;3J39X;482JF;495VM;4Q1JC	adenosine A3 receptor [Source:MGI Symbol;Acc:MGI:104847]	11542	Q3U4C5	GO:0001973//G protein-coupled adenosine receptor signaling pathway;GO:0007165//signal transduction;GO:0007186//G protein-coupled receptor signaling pathway;GO:0008285//negative regulation of cell population proliferation;GO:0010646//regulation of cell communication;GO:0014061//regulation of norepinephrine secretion;GO:0023051//regulation of signaling;GO:0030336//negative regulation of cell migrat…	GO:0005886//plasma membrane;GO:0016020//membrane;GO:0016021//integral component of membrane;GO:0042734//presynaptic membrane;GO:0110165//cellular anatomical entity;	GO:0001609//G protein-coupled adenosine receptor activity;GO:0004930//G protein-coupled receptor activity;	ko04080(Neuroactive ligand-receptor interaction);ko04071(Sphingolipid signaling pathway);ko04022(cGMP-PKG signaling pathway)
ENSMUSG00000000563	4576	53.6954327080914	3604	53.5876579153284	3938	55.1387141265307	4176	53.7777828797131	3995	55.6271227614637	3581	56.5269495133132	3068	48.6743394208828	3632	51.5505107825765	3572	53.2218037993059	3557	45.3959517642115	4204	49.4419505563792	3286	47.6427593435988	3	105850014	105867415	-	4105	Atp5pb	GO:0000276;GO:0005739;GO:0005743;GO:0005753;GO:0006811;GO:0015078;GO:0015986;GO:0016020;GO:0016021;GO:0016887;GO:0042776;GO:0043209;GO:0044877;GO:0045263;GO:0046034;GO:0046933;GO:1902600	K02127	-	S;C	KOG3976;35J11;38FAC;3BF80;3CRV5;3JEQU;489MY;491QB;4PVDV	ATP synthase peripheral stalk-membrane subunit b [Source:MGI Symbol;Acc:MGI:1100495]	11950	Q9CQQ7;Q5I0W0	GO:0006811//ion transport;GO:0015986//ATP synthesis coupled proton transport;GO:0042776//mitochondrial ATP synthesis coupled proton transport;GO:0046034//ATP metabolic process;GO:1902600//proton transmembrane transport;	GO:0000276//mitochondrial proton-transporting ATP synthase complex, coupling factor F(o);GO:0005739//mitochondrion;GO:0005743//mitochondrial inner membrane;GO:0005753//mitochondrial proton-transporting ATP synthase complex;GO:0016020//membrane;GO:0016021//integral component of membrane;GO:0043209//myelin sheath;GO:0045263//proton-transporting ATP synthase complex, coupling factor F(o);	GO:0015078//proton transmembrane transporter activity;GO:0016887//ATP hydrolysis activity;GO:0044877//protein-containing complex binding;GO:0046933//proton-transporting ATP synthase activity, rotational mechanism;	ko05415(Diabetic cardiomyopathy);ko05208(Chemical carcinogenesis - reactive oxygen species);ko05022(Pathways of neurodegeneration - multiple diseases);ko05020(Prion disease);ko05016(Huntington disease);ko05014(Amyotrophic lateral sclerosis);ko05012(Parkinson disease);ko05010(Alzheimer disease);ko04714(Thermogenesis);ko00190(Oxidative phosphorylation)
ENSMUSG00000000567	2175	25.3365944291179	2159	31.8691355881542	2083	28.9539512972499	1644	21.0175391074285	1890	26.1257799933519	1914	29.9937529030258	1986	31.27962967252	1927	27.1522919814794	1991	29.4501185257184	2967	37.5913960462535	2766	32.2940647679281	2289	32.9467657332252	11	112673050	112678586	+	4135	Sox9	GO:0000122;GO:0000976;GO:0000978;GO:0000981;GO:0000987;GO:0001228;GO:0001501;GO:0001502;GO:0001503;GO:0001658;GO:0001837;GO:0001894;GO:0001934;GO:0001942;GO:0002009;GO:0002053;GO:0002062;GO:0002063;GO:0002067;GO:0002683;GO:0003170;GO:0003179;GO:0003180;GO:0003188;GO:0003203;GO:0003413;GO:0003415;GO:0003430;GO:0003677;GO:0003682;GO:0003700;GO:0005515;GO:0005634;GO:0005654;GO:0005667;GO:0006334;GO:…	K18435	-	K;B	KOG0527;35FRI;38I0M;3BD79;3CTF7;3J2BV;481DC;48XV6;4Q2P9	SRY (sex determining region Y)-box 9 [Source:MGI Symbol;Acc:MGI:98371]	20682	Q04887	GO:0000122//negative regulation of transcription by RNA polymerase II;GO:0001501//skeletal system development;GO:0001502//cartilage condensation;GO:0001503//ossification;GO:0001658//branching involved in ureteric bud morphogenesis;GO:0001837//epithelial to mesenchymal transition;GO:0001894//tissue homeostasis;GO:0001934//positive regulation of protein phosphorylation;GO:0001942//hair follicle dev…	GO:0005634//nucleus;GO:0005654//nucleoplasm;GO:0005667//transcription regulator complex;GO:0032991//protein-containing complex;	GO:0000976//transcription cis-regulatory region binding;GO:0000978//RNA polymerase II cis-regulatory region sequence-specific DNA binding;GO:0000981//DNA-binding transcription factor activity, RNA polymerase II-specific;GO:0000987//cis-regulatory region sequence-specific DNA binding;GO:0001228//DNA-binding transcription activator activity, RNA polymerase II-specific;GO:0003677//DNA binding;GO:000…	ko04024(cAMP signaling pathway)
ENSMUSG00000000568	6578	43.0858570092335	4966	41.2169873687952	5090	39.7821490576429	4992	35.8844683275145	5234	40.681135618259	4449	39.2015437658092	4610	40.8258440500392	4686	37.1260677730962	4746	39.4725705116081	4884	34.7935267375793	5970	39.1919394660912	5233	42.3515801182451	5	100103794	100126797	-	7354	Hnrnpd	GO:0001889;GO:0003676;GO:0003677;GO:0003680;GO:0003682;GO:0003723;GO:0003729;GO:0005515;GO:0005634;GO:0005654;GO:0005737;GO:0005829;GO:0007420;GO:0010468;GO:0010604;GO:0010628;GO:0010629;GO:0021549;GO:0032204;GO:0032355;GO:0035925;GO:0042162;GO:0042752;GO:0042789;GO:0042826;GO:0043488;GO:0045202;GO:0045727;GO:0045944;GO:0048255;GO:0048511;GO:0051173;GO:0051592;GO:0051602;GO:0061158;GO:0070934;GO:…	K13044	-	H;A	KOG0118;35ERD;38G2E;3BCW4;3CRG7;3J4JR;4807D;491HX;4Q15I	heterogeneous nuclear ribonucleoprotein D [Source:MGI Symbol;Acc:MGI:101947]	11991	Q60668	GO:0001889//liver development;GO:0007420//brain development;GO:0010468//regulation of gene expression;GO:0010604//positive regulation of macromolecule metabolic process;GO:0010628//positive regulation of gene expression;GO:0010629//negative regulation of gene expression;GO:0021549//cerebellum development;GO:0032204//regulation of telomere maintenance;GO:0032355//response to estradiol;GO:0042752//…	GO:0005634//nucleus;GO:0005654//nucleoplasm;GO:0005737//cytoplasm;GO:0005829//cytosol;GO:0045202//synapse;GO:0106002//mCRD-mediated mRNA stability complex;GO:0110165//cellular anatomical entity;GO:1990904//ribonucleoprotein complex;	GO:0003676//nucleic acid binding;GO:0003677//DNA binding;GO:0003680//minor groove of adenine-thymine-rich DNA binding;GO:0003682//chromatin binding;GO:0003723//RNA binding;GO:0003729//mRNA binding;GO:0005515//protein binding;GO:0035925//mRNA 3'-UTR AU-rich region binding;GO:0042162//telomeric DNA binding;GO:0042826//histone deacetylase binding;	-
ENSMUSG00000000579	240	3.06075627880262	167	2.69874991581035	264	4.01745504305374	321	4.4927640648577	214	3.23854371394631	223	3.82580004540553	177	3.05199736241712	205	3.16232987295493	188	3.04440316871021	304	4.21670307777776	270	3.45114200270976	203	3.19883295959181	17	6869070	6877173	+	3777	Dynlt1c	GO:0000132;GO:0001917;GO:0005515;GO:0005737;GO:0005739;GO:0005794;GO:0005819;GO:0005856;GO:0005868;GO:0005874;GO:0005881;GO:0007018;GO:0007049;GO:0007399;GO:0008022;GO:0008277;GO:0010976;GO:0016358;GO:0019060;GO:0030027;GO:0030286;GO:0030426;GO:0030742;GO:0031681;GO:0035022;GO:0035795;GO:0042802;GO:0043025;GO:0043087;GO:0043657;GO:0044295;GO:0045505;GO:0048812;GO:0050768;GO:0051301;GO:0051493;GO:…	K10420	-	S;N	KOG4081;35Q5R;3A3V7;3BRCT;3D86K;3JGYJ;48EN1;49BEW;4Q5RU	dynein light chain Tctex-type 1C [Source:MGI Symbol;Acc:MGI:3807476]	100040563	P51807	GO:0000132//establishment of mitotic spindle orientation;GO:0007018//microtubule-based movement;GO:0007049//cell cycle;GO:0007399//nervous system development;GO:0008277//regulation of G protein-coupled receptor signaling pathway;GO:0010976//positive regulation of neuron projection development;GO:0016358//dendrite development;GO:0019060//intracellular transport of viral protein in host cell;GO:003…	GO:0001917//photoreceptor inner segment;GO:0005737//cytoplasm;GO:0005739//mitochondrion;GO:0005794//Golgi apparatus;GO:0005819//spindle;GO:0005856//cytoskeleton;GO:0005868//cytoplasmic dynein complex;GO:0005874//microtubule;GO:0005881//cytoplasmic microtubule;GO:0030027//lamellipodium;GO:0030286//dynein complex;GO:0030426//growth cone;GO:0043025//neuronal cell body;GO:0043657//host cell;GO:004429…	GO:0005515//protein binding;GO:0008022//protein C-terminus binding;GO:0030742//GTP-dependent protein binding;GO:0031681//G-protein beta-subunit binding;GO:0042802//identical protein binding;GO:0045505//dynein intermediate chain binding;	ko05132(Salmonella infection)
ENSMUSG00000000581	1190	14.3481090878125	689	10.5267811405857	1030	14.8188507685197	1057	13.9866519720731	966	13.8211225491183	686	11.1268368928052	691	11.2646871868847	939	13.6945921602144	848	12.9828598666541	956	12.5368240511798	1118	13.5104890547021	883	13.1548660135983	11	17207579	17219176	+	3995	C1d	GO:0000178;GO:0000460;GO:0003677;GO:0003714;GO:0003723;GO:0005515;GO:0005634;GO:0005654;GO:0005730;GO:0005737;GO:0006364;GO:0006915;GO:0010468;GO:0016922;GO:0017053;GO:0045892	K12592	-	H;K;L	KOG4835;35PZY;3A1IT;3BR4V;3D6JB;3J2B9;48AF4;49BQ7;4Q5F4	C1D nuclear receptor co-repressor [Source:MGI Symbol;Acc:MGI:1927354]	57316	O35473	GO:0000460//maturation of 5.8S rRNA;GO:0006364//rRNA processing;GO:0006915//apoptotic process;GO:0010468//regulation of gene expression;GO:0045892//negative regulation of transcription, DNA-templated;	GO:0000178//exosome (RNase complex);GO:0005634//nucleus;GO:0005654//nucleoplasm;GO:0005730//nucleolus;GO:0005737//cytoplasm;GO:0017053//transcription repressor complex;	GO:0003677//DNA binding;GO:0003714//transcription corepressor activity;GO:0003723//RNA binding;GO:0005515//protein binding;GO:0016922//nuclear receptor binding;	ko03018(RNA degradation)
ENSMUSG00000000594	1046	12.2084831419405	1123	16.6088071675698	1112	15.486896711004	1111	14.2309913583799	844	11.6893658909002	893	14.0210771751884	1062	16.758993028131	1142	16.1224830653959	1051	15.5761294554769	1381	17.5309572963848	1426	16.6813466233016	1071	15.445341356098	11	54988941	55003855	+	4127	Gm2a	GO:0004563;GO:0005319;GO:0005739;GO:0005764;GO:0005829;GO:0006629;GO:0006665;GO:0006689;GO:0006869;GO:0007611;GO:0008047;GO:0009313;GO:0009898;GO:0016787;GO:0019915;GO:0043231;GO:0050790;GO:0050877;GO:0050885;GO:0051651	K12383	-	S	2S05S;35JXI;3A17Y;3BQ49;3D6QA;3J5HA;48DCU;48YWF;4Q0GN	GM2 ganglioside activator protein [Source:MGI Symbol;Acc:MGI:95762]	14667	Q60648;Q5F1Z8	GO:0006629//lipid metabolic process;GO:0006665//sphingolipid metabolic process;GO:0006689//ganglioside catabolic process;GO:0006869//lipid transport;GO:0007611//learning or memory;GO:0009313//oligosaccharide catabolic process;GO:0019915//lipid storage;GO:0050790//regulation of catalytic activity;GO:0050877//nervous system process;GO:0050885//neuromuscular process controlling balance;GO:0051651//m…	GO:0005739//mitochondrion;GO:0005764//lysosome;GO:0005829//cytosol;GO:0009898//cytoplasmic side of plasma membrane;GO:0043231//intracellular membrane-bounded organelle;	GO:0004563//beta-N-acetylhexosaminidase activity;GO:0005319//lipid transporter activity;GO:0008047//enzyme activator activity;GO:0016787//hydrolase activity;	ko04142(Lysosome)
ENSMUSG00000000600	1665	3.67001352108167	1521	4.24826210712129	1634	4.29768984251195	1585	3.83419119635171	1539	4.02541378139195	1288	3.81917173057228	1380	4.11268922268032	1649	4.39652841432022	1585	4.43618349484765	1882	4.51185335290752	1637	3.61645998168101	1481	4.03354124207185	5	3853184	3895564	+	21853	Krit1	GO:0001525;GO:0001937;GO:0003158;GO:0005515;GO:0005546;GO:0005737;GO:0005856;GO:0005886;GO:0005911;GO:0008017;GO:0010596;GO:0016020;GO:0016525;GO:0030695;GO:0032092;GO:0032991;GO:0033622;GO:0045454;GO:0045765;GO:0050790;GO:0070161;GO:2000114;GO:2000352	K17705	-	S;T	KOG4335;35B1J;38HR2;3BAD6;3D27U;3JEYQ;47Z8Z;494RP;4PSPC	KRIT1, ankyrin repeat containing [Source:MGI Symbol;Acc:MGI:1930618]	79264	Q6S5J6;B2RUA8	GO:0001525//angiogenesis;GO:0001937//negative regulation of endothelial cell proliferation;GO:0003158//endothelium development;GO:0010596//negative regulation of endothelial cell migration;GO:0016525//negative regulation of angiogenesis;GO:0032092//positive regulation of protein binding;GO:0033622//integrin activation;GO:0045454//cell redox homeostasis;GO:0045765//regulation of angiogenesis;GO:00…	GO:0005737//cytoplasm;GO:0005856//cytoskeleton;GO:0005886//plasma membrane;GO:0005911//cell-cell junction;GO:0016020//membrane;GO:0032991//protein-containing complex;GO:0070161//anchoring junction;	GO:0005515//protein binding;GO:0005546//phosphatidylinositol-4,5-bisphosphate binding;GO:0008017//microtubule binding;GO:0030695//GTPase regulator activity;	ko04015(Rap1 signaling pathway)
ENSMUSG00000000605	998	5.60610083192781	669	4.76195343727834	787	5.27514846630541	833	5.13530730468087	853	5.68588245838624	809	6.11334327191665	709	5.38480497625489	747	5.07559273999723	790	5.63487470187494	881	5.38255159940133	914	5.14586178452891	778	5.39992810165782	7	7285308	7303850	-	8575	Clcn4	GO:0000166;GO:0005247;GO:0005254;GO:0005524;GO:0005764;GO:0005765;GO:0005768;GO:0005769;GO:0005783;GO:0005789;GO:0005794;GO:0005887;GO:0006811;GO:0006821;GO:0008021;GO:0010008;GO:0015297;GO:0015299;GO:0016020;GO:0016021;GO:0031901;GO:0031902;GO:0055037;GO:0055038;GO:0055085;GO:0097546;GO:1902476;GO:1902600;GO:1905515	K05012	-	P	KOG0475;358Z1;38CGM;3BBJ7;3CRTB;3J82M;486C5;495WN	chloride channel, voltage-sensitive 4 [Source:MGI Symbol;Acc:MGI:104571]	12727	Q61418;Q8BQG0;Q8CBL5	GO:0006811//ion transport;GO:0006821//chloride transport;GO:0055085//transmembrane transport;GO:1902476//chloride transmembrane transport;GO:1902600//proton transmembrane transport;GO:1905515//non-motile cilium assembly;	GO:0005764//lysosome;GO:0005765//lysosomal membrane;GO:0005768//endosome;GO:0005769//early endosome;GO:0005783//endoplasmic reticulum;GO:0005789//endoplasmic reticulum membrane;GO:0005794//Golgi apparatus;GO:0005887//integral component of plasma membrane;GO:0008021//synaptic vesicle;GO:0010008//endosome membrane;GO:0016020//membrane;GO:0016021//integral component of membrane;GO:0031901//early end…	GO:0000166//nucleotide binding;GO:0005247//voltage-gated chloride channel activity;GO:0005254//chloride channel activity;GO:0005524//ATP binding;GO:0015297//antiporter activity;GO:0015299//solute:proton antiporter activity;	ko04613(Neutrophil extracellular trap formation)
ENSMUSG00000000606	0	0	0	0	0	0	0	0	0	0	0	0	0	0	0	0	0	0	0	0	0	0	0	0	14	51648277	51658178	+	4597	Vmn2r88	GO:0004930;GO:0005886;GO:0005887;GO:0007165;GO:0007186;GO:0016020;GO:0016021	K04613	-	M;T;P	KOG1056;35IZ0;38D58;3BKZH;3D0P8;3J60Z;481A6;496XC	vomeronasal 2, receptor 88 [Source:MGI Symbol;Acc:MGI:1316662]	669149	-	GO:0007165//signal transduction;GO:0007186//G protein-coupled receptor signaling pathway;	GO:0005886//plasma membrane;GO:0005887//integral component of plasma membrane;GO:0016020//membrane;GO:0016021//integral component of membrane;	GO:0004930//G protein-coupled receptor activity;	-
ENSMUSG00000000617	0	0	0	0	0	0	0	0	0	0	1	0.0119532219176684	0	0	3	0.0322434973211246	0	0	0	0	1	0.00890567091231954	0	0	11	50741512	50757035	+	5421	Grm6	GO:0000139;GO:0001640;GO:0001642;GO:0004930;GO:0005783;GO:0005789;GO:0005794;GO:0005886;GO:0005887;GO:0007154;GO:0007165;GO:0007186;GO:0007196;GO:0007216;GO:0007268;GO:0007601;GO:0007626;GO:0008066;GO:0016020;GO:0016021;GO:0023052;GO:0030425;GO:0035841;GO:0042803;GO:0042995;GO:0045211;GO:0050896;GO:0050908;GO:0050953;GO:0051966;GO:0060041;GO:1905665	K04608	-	M;T	KOG1056;35J33;38C5P;3B9DN;3CU4N;3JBG5;47Z28;491N0;4PWQW	glutamate receptor, metabotropic 6 [Source:MGI Symbol;Acc:MGI:1351343]	108072	Q5NCH9;A7MD55;Q8CFQ7	GO:0007154//cell communication;GO:0007165//signal transduction;GO:0007186//G protein-coupled receptor signaling pathway;GO:0007196//adenylate cyclase-inhibiting G protein-coupled glutamate receptor signaling pathway;GO:0007216//G protein-coupled glutamate receptor signaling pathway;GO:0007268//chemical synaptic transmission;GO:0007601//visual perception;GO:0007626//locomotory behavior;GO:0023052/…	GO:0000139//Golgi membrane;GO:0005783//endoplasmic reticulum;GO:0005789//endoplasmic reticulum membrane;GO:0005794//Golgi apparatus;GO:0005886//plasma membrane;GO:0005887//integral component of plasma membrane;GO:0016020//membrane;GO:0016021//integral component of membrane;GO:0030425//dendrite;GO:0035841//new growing cell tip;GO:0042995//cell projection;GO:0045211//postsynaptic membrane;	GO:0001640//adenylate cyclase inhibiting G protein-coupled glutamate receptor activity;GO:0001642//group III metabotropic glutamate receptor activity;GO:0004930//G protein-coupled receptor activity;GO:0008066//glutamate receptor activity;GO:0042803//protein homodimerization activity;	ko04724(Glutamatergic synapse);ko04080(Neuroactive ligand-receptor interaction);ko04072(Phospholipase D signaling pathway)
ENSMUSG00000000627	5	0.0455280264061023	4	0.0461527384490711	5	0.0543260858739115	13	0.129910198133537	5	0.0540253149460949	1	0.0122492279802798	6	0.0738675084928355	2	0.0220279771868704	11	0.12718278008527	6	0.0594212796914484	3	0.0273786249616357	2	0.022501777847185	6	82888866	82916750	-	5290	Sema4f	GO:0001755;GO:0005515;GO:0005615;GO:0005783;GO:0005886;GO:0005887;GO:0007399;GO:0007411;GO:0014069;GO:0016020;GO:0016021;GO:0030154;GO:0030215;GO:0030335;GO:0030425;GO:0030517;GO:0031290;GO:0042995;GO:0043204;GO:0045202;GO:0045211;GO:0045499;GO:0048675;GO:0048843;GO:0050919;GO:0071526	K06521	-	S;T	KOG3611;35B72;38CV5;3BEJE;3CRMQ;3J418;485TX;48VCZ;4Q29C	sema domain, immunoglobulin domain (Ig), TM domain, and short cytoplasmic domain [Source:MGI Symbol;Acc:MGI:1340055]	20355	Q9Z123	GO:0001755//neural crest cell migration;GO:0007399//nervous system development;GO:0007411//axon guidance;GO:0030154//cell differentiation;GO:0030335//positive regulation of cell migration;GO:0030517//negative regulation of axon extension;GO:0031290//retinal ganglion cell axon guidance;GO:0048675//axon extension;GO:0048843//negative regulation of axon extension involved in axon guidance;GO:0050919…	GO:0005615//extracellular space;GO:0005783//endoplasmic reticulum;GO:0005886//plasma membrane;GO:0005887//integral component of plasma membrane;GO:0014069//postsynaptic density;GO:0016020//membrane;GO:0016021//integral component of membrane;GO:0030425//dendrite;GO:0042995//cell projection;GO:0043204//perikaryon;GO:0045202//synapse;GO:0045211//postsynaptic membrane;	GO:0005515//protein binding;GO:0030215//semaphorin receptor binding;GO:0045499//chemorepellent activity;	ko04360(Axon guidance)
ENSMUSG00000000628	2495	20.1341575782296	1758	17.9767197220405	1816	17.486719705135	2180	19.3068080842761	1918	18.3666520694376	1601	17.3801749105552	1777	19.3884781401256	1680	16.3986462435211	1729	17.7167768561769	2166	19.0109270587975	2320	18.7643038157794	1978	19.7227385422485	6	82702006	82751435	-	5969	Hk2	GO:0000166;GO:0001666;GO:0001678;GO:0002931;GO:0003824;GO:0004340;GO:0004396;GO:0005524;GO:0005536;GO:0005737;GO:0005739;GO:0005741;GO:0005813;GO:0005829;GO:0005886;GO:0005975;GO:0006002;GO:0006006;GO:0006096;GO:0007595;GO:0008152;GO:0008637;GO:0008865;GO:0016020;GO:0016301;GO:0016310;GO:0016529;GO:0016740;GO:0016773;GO:0019318;GO:0035795;GO:0043231;GO:0045766;GO:0046324;GO:0046835;GO:0051156;GO:…	K00844	EC:2.7.1.1	G	KOG1369;35JJN;38DFC;3BD1K;3CU23;3JEIG;47ZA3;48YYS;4PXPN	hexokinase 2 [Source:MGI Symbol;Acc:MGI:1315197]	15277	O08528	GO:0001666//response to hypoxia;GO:0001678//cellular glucose homeostasis;GO:0002931//response to ischemia;GO:0005975//carbohydrate metabolic process;GO:0006002//fructose 6-phosphate metabolic process;GO:0006006//glucose metabolic process;GO:0006096//glycolytic process;GO:0007595//lactation;GO:0008152//metabolic process;GO:0008637//apoptotic mitochondrial changes;GO:0016310//phosphorylation;GO:001…	GO:0005737//cytoplasm;GO:0005739//mitochondrion;GO:0005741//mitochondrial outer membrane;GO:0005813//centrosome;GO:0005829//cytosol;GO:0005886//plasma membrane;GO:0016020//membrane;GO:0016529//sarcoplasmic reticulum;GO:0043231//intracellular membrane-bounded organelle;	GO:0000166//nucleotide binding;GO:0003824//catalytic activity;GO:0004340//glucokinase activity;GO:0004396//hexokinase activity;GO:0005524//ATP binding;GO:0005536//glucose binding;GO:0008865//fructokinase activity;GO:0016301//kinase activity;GO:0016740//transferase activity;GO:0016773//phosphotransferase activity, alcohol group as acceptor;	ko05230(Central carbon metabolism in cancer);ko04973(Carbohydrate digestion and absorption);ko04930(Type II diabetes mellitus);ko04910(Insulin signaling pathway);ko04066(HIF-1 signaling pathway);ko00524(Neomycin, kanamycin and gentamicin biosynthesis);ko00520(Amino sugar and nucleotide sugar metabolism);ko00500(Starch and sucrose metabolism);ko00052(Galactose metabolism);ko00051(Fructose and mann…
ENSMUSG00000000631	4212	12.6511418570436	4033	15.3496419082964	3826	13.7124772474711	2465	8.12548624158366	2172	7.74140282712273	2443	9.87108126995739	3669	14.8998691672646	3909	14.2017817963519	3655	13.9397682280731	1911	6.24286552393416	2152	6.47836163981745	1842	6.8361094239254	11	77654072	77756806	+	16037	Myo18a	GO:0000139;GO:0000166;GO:0003774;GO:0003779;GO:0005515;GO:0005524;GO:0005737;GO:0005793;GO:0005794;GO:0005802;GO:0005856;GO:0005903;GO:0007030;GO:0007249;GO:0016459;GO:0016460;GO:0016477;GO:0031032;GO:0032982;GO:0042641;GO:0043030;GO:0043066;GO:0043531;GO:0045335;GO:0048194;GO:0050714;GO:0051015;GO:0071346;GO:0090161;GO:0090164;GO:1903028	K10362	-	Z	KOG0161;35A6T;38B7G;3BA4F;3CRJ1;3JBWN;487JS;48Z9F;4Q4ZE	myosin XVIIIA [Source:MGI Symbol;Acc:MGI:2667185]	360013	Q9JMH9;B2RRE2;Q3UIM4	GO:0007030//Golgi organization;GO:0007249//I-kappaB kinase/NF-kappaB signaling;GO:0016477//cell migration;GO:0031032//actomyosin structure organization;GO:0043030//regulation of macrophage activation;GO:0043066//negative regulation of apoptotic process;GO:0048194//Golgi vesicle budding;GO:0050714//positive regulation of protein secretion;GO:0071346//cellular response to interferon-gamma;GO:009016…	GO:0000139//Golgi membrane;GO:0005737//cytoplasm;GO:0005793//endoplasmic reticulum-Golgi intermediate compartment;GO:0005794//Golgi apparatus;GO:0005802//trans-Golgi network;GO:0005856//cytoskeleton;GO:0005903//brush border;GO:0016459//myosin complex;GO:0016460//myosin II complex;GO:0032982//myosin filament;GO:0042641//actomyosin;GO:0045335//phagocytic vesicle;	GO:0000166//nucleotide binding;GO:0003774//cytoskeletal motor activity;GO:0003779//actin binding;GO:0005515//protein binding;GO:0005524//ATP binding;GO:0043531//ADP binding;GO:0051015//actin filament binding;	-
ENSMUSG00000000632	0	0	0	0	0	0	0	0	0	0	0	0	0	0	0	0	1	0.0105837264492297	0	0	0	0	0	0	11	77821626	77869874	+	5779	Sez6	GO:0003674;GO:0005576;GO:0005737;GO:0005783;GO:0005886;GO:0008344;GO:0016020;GO:0016021;GO:0021680;GO:0030425;GO:0042995;GO:0043025;GO:0043197;GO:0043198;GO:0045202;GO:0048471;GO:0050773;GO:0060074;GO:0060079;GO:0090036;GO:0097440	K24363	-	S;T;V	KOG4297;35AKV;39R1P;3BAQA;3E6RQ;3J5AH;484IJ;49NUS;4PZ63	seizure related gene 6 [Source:MGI Symbol;Acc:MGI:104745]	20370	Q7TSK2	GO:0008344//adult locomotory behavior;GO:0021680//cerebellar Purkinje cell layer development;GO:0050773//regulation of dendrite development;GO:0060074//synapse maturation;GO:0060079//excitatory postsynaptic potential;GO:0090036//regulation of protein kinase C signaling;	GO:0005576//extracellular region;GO:0005737//cytoplasm;GO:0005783//endoplasmic reticulum;GO:0005886//plasma membrane;GO:0016020//membrane;GO:0016021//integral component of membrane;GO:0030425//dendrite;GO:0042995//cell projection;GO:0043025//neuronal cell body;GO:0043197//dendritic spine;GO:0043198//dendritic shaft;GO:0045202//synapse;GO:0048471//perinuclear region of cytoplasm;GO:0097440//apical…	GO:0003674//molecular_function;	-
ENSMUSG00000000673	3	0.0308707446727128	1	0.0130393071136288	1	0.0122787863393716	1	0.0112931975108279	0	0	2	0.027685715024858	0	0	0	0	2	0.0261326020722488	2	0.022384004099392	3	0.0309405951820237	0	0	17	84138585	84155392	-	4681	Haao	GO:0000334;GO:0005506;GO:0005737;GO:0005829;GO:0006569;GO:0008198;GO:0009435;GO:0010043;GO:0016491;GO:0019363;GO:0019805;GO:0019825;GO:0031966;GO:0034354;GO:0043420;GO:0046686;GO:0046872;GO:0046874;GO:0051213;GO:0070050	K00452	EC:1.13.11.6	H;E	KOG3995;359UE;38H2Q;3B9VR;3CXG2;3J8PI;48347;492XW;4PT9Y	3-hydroxyanthranilate 3,4-dioxygenase [Source:MGI Symbol;Acc:MGI:1349444]	107766	Q78JT3	GO:0006569//tryptophan catabolic process;GO:0009435//NAD biosynthetic process;GO:0010043//response to zinc ion;GO:0019363//pyridine nucleotide biosynthetic process;GO:0019805//quinolinate biosynthetic process;GO:0034354//'de novo' NAD biosynthetic process from tryptophan;GO:0043420//anthranilate metabolic process;GO:0046686//response to cadmium ion;GO:0046874//quinolinate metabolic process;GO:007…	GO:0005737//cytoplasm;GO:0005829//cytosol;GO:0031966//mitochondrial membrane;	GO:0000334//3-hydroxyanthranilate 3,4-dioxygenase activity;GO:0005506//iron ion binding;GO:0008198//ferrous iron binding;GO:0016491//oxidoreductase activity;GO:0019825//oxygen binding;GO:0046872//metal ion binding;GO:0051213//dioxygenase activity;	ko00380(Tryptophan metabolism)
ENSMUSG00000000682	0	0	0	0	0	0	0	0	0	0	0	0	1	0.0548664869316344	0	0	0	0	0	0	0	0	1	0.0501408613359767	4	133809759	133822393	-	1187	Cd52	GO:0005886;GO:0007204;GO:0009617;GO:0016020;GO:0031225;GO:0097225	K06488	-	-	-	CD52 antigen [Source:MGI Symbol;Acc:MGI:1346088]	23833	Q64389;Q3U1T8	GO:0007204//positive regulation of cytosolic calcium ion concentration;GO:0009617//response to bacterium;	GO:0005886//plasma membrane;GO:0016020//membrane;GO:0031225//anchored component of membrane;GO:0097225//sperm midpiece;	-	-
ENSMUSG00000000686	11	0.174581605045871	5	0.100555183853207	4	0.075752222543128	10	0.174179431789738	5	0.0941660349472296	6	0.128102305138083	4	0.0858339637401647	6	0.115184183840406	2	0.0403053411203283	9	0.155356788913227	10	0.159069660677708	5	0.0980514042929232	11	77405947	77429433	+	3035	Abhd15	GO:0005576;GO:0016787;GO:0034338;GO:0044255;GO:0047372	K13707	-	S;O;G	KOG1838;35F0U;393GS;3BF3B;3CW8G;3JE25;481G3;48WS5;4Q27Y	abhydrolase domain containing 15 [Source:MGI Symbol;Acc:MGI:1914727]	67477	Q5F2F2;B6DQM2	GO:0044255//cellular lipid metabolic process;	GO:0005576//extracellular region;	GO:0016787//hydrolase activity;GO:0034338//short-chain carboxylesterase activity;GO:0047372//acylglycerol lipase activity;	-
ENSMUSG00000000690	0	0	0	0	0	0	0	0	0	0	0	0	0	0	0	0	0	0	0	0	0	0	0	0	11	96183302	96192395	+	1964	Hoxb6	GO:0000978;GO:0000981;GO:0001501;GO:0003677;GO:0003700;GO:0005515;GO:0005634;GO:0006355;GO:0006357;GO:0009790;GO:0009952;GO:0034101;GO:0048704;GO:0048706;GO:1990837	K09306	-	K	KOG0489;35BNX;38CJZ;3BB92;3CZ5S;3JA87;4842D;48Z66;4PZGS	homeobox B6 [Source:MGI Symbol;Acc:MGI:96187]	15414	P09023	GO:0001501//skeletal system development;GO:0006355//regulation of transcription, DNA-templated;GO:0006357//regulation of transcription by RNA polymerase II;GO:0009790//embryo development;GO:0009952//anterior/posterior pattern specification;GO:0034101//erythrocyte homeostasis;GO:0048704//embryonic skeletal system morphogenesis;GO:0048706//embryonic skeletal system development;	GO:0005634//nucleus;	GO:0000978//RNA polymerase II cis-regulatory region sequence-specific DNA binding;GO:0000981//DNA-binding transcription factor activity, RNA polymerase II-specific;GO:0003677//DNA binding;GO:0003700//DNA-binding transcription factor activity;GO:0005515//protein binding;GO:1990837//sequence-specific double-stranded DNA binding;	-
ENSMUSG00000000693	529	5.53578467847495	356	4.72065409281059	391	4.88236075432282	396	4.54788815752367	207	2.57046885185411	172	2.42131817395112	398	5.63118725943174	326	4.12645315857543	364	4.83672849763975	471	5.36075987640002	486	5.09731349546438	408	5.27547655476172	6	83011154	83029543	+	4603	Loxl3	GO:0001837;GO:0001968;GO:0004720;GO:0005044;GO:0005507;GO:0005576;GO:0005615;GO:0005634;GO:0005737;GO:0006897;GO:0006954;GO:0016020;GO:0016491;GO:0016641;GO:0018057;GO:0021510;GO:0030199;GO:0030324;GO:0045892;GO:0046872;GO:0060021;GO:0061053;GO:0062023;GO:1905590;GO:2000329;GO:2001046	K00280	EC:1.4.3.-	S;T	2QSX8;35AN5;38GTW;3BDQP;3CRW8;3J5MG;480ZR;48XHC;4PVWR	lysyl oxidase-like 3 [Source:MGI Symbol;Acc:MGI:1337004]	16950	Q9Z175	GO:0001837//epithelial to mesenchymal transition;GO:0006897//endocytosis;GO:0006954//inflammatory response;GO:0018057//peptidyl-lysine oxidation;GO:0021510//spinal cord development;GO:0030199//collagen fibril organization;GO:0030324//lung development;GO:0045892//negative regulation of transcription, DNA-templated;GO:0060021//roof of mouth development;GO:0061053//somite development;GO:1905590//fib…	GO:0005576//extracellular region;GO:0005615//extracellular space;GO:0005634//nucleus;GO:0005737//cytoplasm;GO:0016020//membrane;GO:0062023//collagen-containing extracellular matrix;	GO:0001968//fibronectin binding;GO:0004720//protein-lysine 6-oxidase activity;GO:0005044//scavenger receptor activity;GO:0005507//copper ion binding;GO:0016491//oxidoreductase activity;GO:0016641//oxidoreductase activity, acting on the CH-NH2 group of donors, oxygen as acceptor;GO:0046872//metal ion binding;	-
ENSMUSG00000000701	0	0	0	0	0	0	0	0	0	0	0	0	0	0	0	0	0	0	0	0	0	0	0	0	12	105142603	105147404	+	1055	Tcl1b5	GO:0019901;GO:0032991;GO:0033138;GO:0043539;GO:0071902	-	-	S	2TEDJ;35R56;3AKKQ;3C09E;3D8M7;3JI06;48FN2;49CC1;4Q988	T cell leukemia/lymphoma 1B, 5 [Source:MGI Symbol;Acc:MGI:1351635]	27382	P56845;Q3UT92	GO:0033138//positive regulation of peptidyl-serine phosphorylation;GO:0071902//positive regulation of protein serine/threonine kinase activity;	GO:0032991//protein-containing complex;	GO:0019901//protein kinase binding;GO:0043539//protein serine/threonine kinase activator activity;	-
ENSMUSG00000000706	46	0.53793590413503	66	0.978014512145464	81	1.13028329867018	25	0.320851283977819	48	0.666089243559719	48	0.755116282775589	69	1.09097593570324	107	1.51353434414715	84	1.24732261048999	16	0.203504779197386	34	0.39850444975316	25	0.361235751431199	13	23641162	23650071	-	4119	Btn1a1	GO:0001817;GO:0001818;GO:0005102;GO:0005515;GO:0009897;GO:0016020;GO:0016021;GO:0046007;GO:0050852	K06712	-	S;T	2QSRZ;359AW;39DY8;3BG59;3D1S9;3JCEK;481HG;48Y2B;4PYHD	butyrophilin, subfamily 1, member A1 [Source:MGI Symbol;Acc:MGI:103118]	12231	Q62556;Q3UQC0;Q3UM26	GO:0001817//regulation of cytokine production;GO:0001818//negative regulation of cytokine production;GO:0046007//negative regulation of activated T cell proliferation;GO:0050852//T cell receptor signaling pathway;	GO:0009897//external side of plasma membrane;GO:0016020//membrane;GO:0016021//integral component of membrane;	GO:0005102//signaling receptor binding;GO:0005515//protein binding;	-
ENSMUSG00000000708	1896	18.7646936662824	1569	19.6768127519352	1451	17.1356329028194	2285	24.8187796378886	1852	21.7501677646224	1694	22.5536299014921	1365	18.2653995856616	1443	17.2744917830963	1481	18.611655840825	2098	22.5834641104433	2069	20.5232055332753	1756	21.4736403173603	17	53873889	53979748	+	4867	Kat2b	GO:0000123;GO:0000124;GO:0000776;GO:0000785;GO:0000977;GO:0003682;GO:0003712;GO:0003713;GO:0004145;GO:0004402;GO:0004468;GO:0004861;GO:0005515;GO:0005634;GO:0005654;GO:0005737;GO:0005813;GO:0005815;GO:0005829;GO:0005856;GO:0006094;GO:0006282;GO:0006338;GO:0006354;GO:0006355;GO:0006357;GO:0006473;GO:0007049;GO:0007507;GO:0008285;GO:0010484;GO:0010835;GO:0010976;GO:0016407;GO:0016573;GO:0016740;GO:…	K06062	EC:2.3.1.48	K;B	KOG1472;35CVA;38C6C;3BA34;3CXGI;3JBSZ;4878T;48WD1;4Q6YM	K(lysine) acetyltransferase 2B [Source:MGI Symbol;Acc:MGI:1343094]	18519	Q9JHD1;B2RR30	GO:0006094//gluconeogenesis;GO:0006282//regulation of DNA repair;GO:0006338//chromatin remodeling;GO:0006354//DNA-templated transcription, elongation;GO:0006355//regulation of transcription, DNA-templated;GO:0006357//regulation of transcription by RNA polymerase II;GO:0006473//protein acetylation;GO:0007049//cell cycle;GO:0007507//heart development;GO:0008285//negative regulation of cell populati…	GO:0000123//histone acetyltransferase complex;GO:0000124//SAGA complex;GO:0000776//kinetochore;GO:0000785//chromatin;GO:0005634//nucleus;GO:0005654//nucleoplasm;GO:0005737//cytoplasm;GO:0005813//centrosome;GO:0005815//microtubule organizing center;GO:0005829//cytosol;GO:0005856//cytoskeleton;GO:0031672//A band;GO:0031674//I band;GO:0032991//protein-containing complex;GO:0042641//actomyosin;GO:007…	GO:0000977//RNA polymerase II transcription regulatory region sequence-specific DNA binding;GO:0003682//chromatin binding;GO:0003712//transcription coregulator activity;GO:0003713//transcription coactivator activity;GO:0004145//diamine N-acetyltransferase activity;GO:0004402//histone acetyltransferase activity;GO:0004468//lysine N-acetyltransferase activity, acting on acetyl phosphate as donor;GO…	ko05203(Viral carcinogenesis);ko05166(Human T-cell leukemia virus 1 infection);ko04919(Thyroid hormone signaling pathway);ko04330(Notch signaling pathway)
ENSMUSG00000000711	3092	35.4528616499008	2488	36.1485473787323	2737	37.4469283182661	3401	42.7966244040416	2955	40.2057139715119	2795	43.1115383870093	2368	36.7102116951271	2628	36.4479388489805	2495	36.3252966197322	3298	41.1286440702404	3305	37.980863332977	2579	36.537696977998	10	128513044	128532133	-	4201	Rab5b	GO:0000166;GO:0003924;GO:0003925;GO:0005515;GO:0005525;GO:0005768;GO:0005769;GO:0005886;GO:0006886;GO:0006897;GO:0007032;GO:0015031;GO:0016020;GO:0016787;GO:0019003;GO:0019882;GO:0030100;GO:0030139;GO:0030742;GO:0031901;GO:0042470;GO:0043231;GO:0048227;GO:0070062;GO:0098993	K07888	-	S;U	KOG0092;35KZP;38HB3;3B9WF;3CUGC;3J1QR;480H8;48WG6;4PXQV	RAB5B, member RAS oncogene family [Source:MGI Symbol;Acc:MGI:105938]	19344	P61021;B2RPS1	GO:0006886//intracellular protein transport;GO:0006897//endocytosis;GO:0007032//endosome organization;GO:0015031//protein transport;GO:0019882//antigen processing and presentation;GO:0030100//regulation of endocytosis;GO:0048227//plasma membrane to endosome transport;	GO:0005768//endosome;GO:0005769//early endosome;GO:0005886//plasma membrane;GO:0016020//membrane;GO:0030139//endocytic vesicle;GO:0031901//early endosome membrane;GO:0042470//melanosome;GO:0043231//intracellular membrane-bounded organelle;GO:0070062//extracellular exosome;GO:0098993//anchored component of synaptic vesicle membrane;	GO:0000166//nucleotide binding;GO:0003924//GTPase activity;GO:0003925//G protein activity;GO:0005515//protein binding;GO:0005525//GTP binding;GO:0016787//hydrolase activity;GO:0019003//GDP binding;GO:0030742//GTP-dependent protein binding;	ko05152(Tuberculosis);ko05146(Amoebiasis);ko05132(Salmonella infection);ko04962(Vasopressin-regulated water reabsorption);ko04145(Phagosome);ko04144(Endocytosis);ko04014(Ras signaling pathway)
ENSMUSG00000000724	1	0.0302187276898722	0	0	1	0.0360583430706389	1	0.033164026065361	2	0.0717174193387307	0	0	0	0	0	0	0	0	1	0.0328668516904812	1	0.0302871028956614	1	0.0373382700161884	11	77609441	77616109	-	1594	Cryba1	GO:0001654;GO:0001818;GO:0002088;GO:0005634;GO:0005737;GO:0005764;GO:0006909;GO:0010506;GO:0014067;GO:0032007;GO:0051898;GO:0070373;GO:2000210	-	-	S;T	2QSM0;35JR8;39RDX;3BGTH;3D2ER;3J5KB;48190;493Q0;4PYKS	crystallin, beta A1 [Source:MGI Symbol;Acc:MGI:88518]	12957	Q9QXC6	GO:0001654//eye development;GO:0001818//negative regulation of cytokine production;GO:0002088//lens development in camera-type eye;GO:0006909//phagocytosis;GO:0010506//regulation of autophagy;GO:0014067//negative regulation of phosphatidylinositol 3-kinase signaling;GO:0032007//negative regulation of TOR signaling;GO:0051898//negative regulation of protein kinase B signaling;GO:0070373//negative …	GO:0005634//nucleus;GO:0005737//cytoplasm;GO:0005764//lysosome;	-	-
ENSMUSG00000000730	0	0	0	0	0	0	1	0.0176919201968492	0	0	0	0	0	0	0	0	1	0.0204696637048522	0	0	0	0	0	0	10	77877781	77899456	+	2988	Dnmt3l	GO:0000792;GO:0000794;GO:0001701;GO:0001890;GO:0005515;GO:0005634;GO:0005654;GO:0005737;GO:0006259;GO:0006306;GO:0007141;GO:0007283;GO:0008047;GO:0008168;GO:0010468;GO:0010529;GO:0016740;GO:0019899;GO:0030154;GO:0030234;GO:0032259;GO:0032776;GO:0035098;GO:0043046;GO:0045892;GO:0046872;GO:0048863;GO:0050790;GO:0051276;GO:0060718;GO:0071514;GO:0090116;GO:1902494;GO:1905642;GO:1905643	K17400	-	S;K	2SIGQ;359XT;39XJ9;3BI3W;3D2JZ;3J7G5;482WY;4917N;4PVI9	DNA (cytosine-5-)-methyltransferase 3-like [Source:MGI Symbol;Acc:MGI:1859287]	54427	Q9CWR8;A3EWM2	GO:0001701//in utero embryonic development;GO:0001890//placenta development;GO:0006259//DNA metabolic process;GO:0006306//DNA methylation;GO:0007141//male meiosis I;GO:0007283//spermatogenesis;GO:0010468//regulation of gene expression;GO:0010529//negative regulation of transposition;GO:0030154//cell differentiation;GO:0032259//methylation;GO:0032776//DNA methylation on cytosine;GO:0043046//DNA me…	GO:0000792//heterochromatin;GO:0000794//condensed nuclear chromosome;GO:0005634//nucleus;GO:0005654//nucleoplasm;GO:0005737//cytoplasm;GO:0035098//ESC/E(Z) complex;GO:1902494//catalytic complex;	GO:0005515//protein binding;GO:0008047//enzyme activator activity;GO:0008168//methyltransferase activity;GO:0016740//transferase activity;GO:0019899//enzyme binding;GO:0030234//enzyme regulator activity;GO:0046872//metal ion binding;	-
ENSMUSG00000000731	0	0	1	0.0159573847317376	0	0	5	0.0691025588865169	0	0	1	0.0169407623570406	0	0	0	0	0	0	10	0.136966696979417	4	0.0504864230229378	11	0.171160582082052	10	77865856	77879444	-	3825	Aire	GO:0000977;GO:0001673;GO:0001674;GO:0002458;GO:0002509;GO:0003677;GO:0003682;GO:0005634;GO:0005737;GO:0006355;GO:0006366;GO:0006417;GO:0006959;GO:0008270;GO:0016604;GO:0032722;GO:0042393;GO:0042802;GO:0045060;GO:0045182;GO:0045893;GO:0045944;GO:0046872;GO:0097536;GO:2000410	K10603	-	K;L	KOG0383;35BZG;39R1W;3BF12;3CRM4;3J2P3;488GK;499CQ;4PWGE	autoimmune regulator (autoimmune polyendocrinopathy candidiasis ectodermal dystrophy) [Source:MGI Symbol;Acc:MGI:1338803]	11634	Q9Z0E3;B2MVU6	GO:0002458//peripheral T cell tolerance induction;GO:0002509//central tolerance induction to self antigen;GO:0006355//regulation of transcription, DNA-templated;GO:0006366//transcription by RNA polymerase II;GO:0006417//regulation of translation;GO:0006959//humoral immune response;GO:0032722//positive regulation of chemokine production;GO:0045060//negative thymic T cell selection;GO:0045893//posi…	GO:0001673//male germ cell nucleus;GO:0001674//female germ cell nucleus;GO:0005634//nucleus;GO:0005737//cytoplasm;GO:0016604//nuclear body;	GO:0000977//RNA polymerase II transcription regulatory region sequence-specific DNA binding;GO:0003677//DNA binding;GO:0003682//chromatin binding;GO:0008270//zinc ion binding;GO:0042393//histone binding;GO:0042802//identical protein binding;GO:0045182//translation regulator activity;GO:0046872//metal ion binding;	ko05340(Primary immunodeficiency);ko04120(Ubiquitin mediated proteolysis)
ENSMUSG00000000732	88	0.917498132145834	78	1.03049474777358	59	0.734013621736213	163	1.86509601306369	130	1.60836402980214	114	1.59892195363367	63	0.888088908925227	51	0.643174022212744	59	0.781090466202553	62	0.703066064689799	78	0.815077072992072	67	0.863128259997596	10	77905136	77919747	+	4620	Icosl	GO:0001817;GO:0002250;GO:0002376;GO:0005102;GO:0005515;GO:0005886;GO:0005887;GO:0007165;GO:0009897;GO:0016020;GO:0016021;GO:0032753;GO:0036464;GO:0042104;GO:0042110;GO:0042113;GO:0042802;GO:0045190;GO:0050852	K06710	-	S;T	2SQ2A;35JCH;39TPI;3BKWB;3D1F1;3J2P1;4864X;491KU;4PX63	icos ligand [Source:MGI Symbol;Acc:MGI:1354701]	50723	Q9JHJ8;Q544C7	GO:0001817//regulation of cytokine production;GO:0002250//adaptive immune response;GO:0002376//immune system process;GO:0007165//signal transduction;GO:0032753//positive regulation of interleukin-4 production;GO:0042104//positive regulation of activated T cell proliferation;GO:0042110//T cell activation;GO:0042113//B cell activation;GO:0045190//isotype switching;GO:0050852//T cell receptor signal…	GO:0005886//plasma membrane;GO:0005887//integral component of plasma membrane;GO:0009897//external side of plasma membrane;GO:0016020//membrane;GO:0016021//integral component of membrane;GO:0036464//cytoplasmic ribonucleoprotein granule;	GO:0005102//signaling receptor binding;GO:0005515//protein binding;GO:0042802//identical protein binding;	ko04672(Intestinal immune network for IgA production);ko04514(Cell adhesion molecules)
ENSMUSG00000000738	1777	18.9454835089011	1274	17.2114063007955	1536	19.540652997048	1642	19.2124385334485	1439	18.2052875262199	1224	17.5549493588297	1265	18.2348490005822	1521	19.6147727936593	1351	18.2894406391728	1608	18.6460240469589	1774	18.956294142502	1497	19.7205073044465	8	123789681	123824499	+	4518	Spg7	GO:0000166;GO:0004176;GO:0004222;GO:0005515;GO:0005524;GO:0005739;GO:0005743;GO:0005745;GO:0005757;GO:0006508;GO:0007005;GO:0007155;GO:0008089;GO:0008233;GO:0008237;GO:0008270;GO:0016020;GO:0016021;GO:0016787;GO:0016887;GO:0030155;GO:0034982;GO:0046872;GO:0046902;GO:0065003;GO:1902686;GO:1904115	K09552	EC:3.4.24.-	O	KOG0731;35HYE;38DIS;3B979;3CVMW;3J43B;488M7;48WMM;4PS6E	SPG7, paraplegin matrix AAA peptidase subunit [Source:MGI Symbol;Acc:MGI:2385906]	234847	Q3ULF4	GO:0006508//proteolysis;GO:0007005//mitochondrion organization;GO:0007155//cell adhesion;GO:0008089//anterograde axonal transport;GO:0030155//regulation of cell adhesion;GO:0034982//mitochondrial protein processing;GO:0046902//regulation of mitochondrial membrane permeability;GO:0065003//protein-containing complex assembly;GO:1902686//mitochondrial outer membrane permeabilization involved in prog…	GO:0005739//mitochondrion;GO:0005743//mitochondrial inner membrane;GO:0005745//m-AAA complex;GO:0005757//mitochondrial permeability transition pore complex;GO:0016020//membrane;GO:0016021//integral component of membrane;GO:1904115//axon cytoplasm;	GO:0000166//nucleotide binding;GO:0004176//ATP-dependent peptidase activity;GO:0004222//metalloendopeptidase activity;GO:0005515//protein binding;GO:0005524//ATP binding;GO:0008233//peptidase activity;GO:0008237//metallopeptidase activity;GO:0008270//zinc ion binding;GO:0016787//hydrolase activity;GO:0016887//ATP hydrolysis activity;GO:0046872//metal ion binding;	-
ENSMUSG00000000739	3	0.0327010535897191	4	0.0552496009041833	3	0.0390203658211802	13	0.155515942096947	4	0.0517391113038863	8	0.117308741372582	3	0.0442135234133401	2	0.0263697667613814	2	0.0276819892057471	27	0.320100376341916	21	0.229425318472362	18	0.242432596357655	8	123866931	123885054	-	4419	Sult5a1	GO:0005737;GO:0008146;GO:0016740;GO:0051923	-	-	S	KOG1584;35CAC;397HH;3BIC0;3D1WZ;3JG1X;486UQ;494MI;4Q7WZ	sulfotransferase family 5A, member 1 [Source:MGI Symbol;Acc:MGI:1931463]	57429	Q91X36	GO:0051923//sulfation;	GO:0005737//cytoplasm;	GO:0008146//sulfotransferase activity;GO:0016740//transferase activity;	-
ENSMUSG00000000740	9856	182.948066858397	6153	144.724716791141	9675	214.292857001248	6955	141.682214738971	6657	146.630450808759	4522	112.916546135995	6311	158.386692733457	9399	211.030186049132	8129	191.598040082909	9765	197.142975711573	9386	174.618091699118	7631	175.019565147859	8	123829089	123831983	+	2595	Rpl13	GO:0001824;GO:0002181;GO:0003723;GO:0003735;GO:0005730;GO:0005737;GO:0005783;GO:0005829;GO:0005840;GO:0006412;GO:0022625;GO:0022626;GO:0060348;GO:1990904	K02873	-	J	KOG3295;35IHJ;39QV9;3BJ7T;3D0KP;3J5WV;487X9;497PF;4PXMH	ribosomal protein L13 [Source:MGI Symbol;Acc:MGI:105922]	270106	P47963;Q5RKP3	GO:0001824//blastocyst development;GO:0002181//cytoplasmic translation;GO:0006412//translation;GO:0060348//bone development;	GO:0005730//nucleolus;GO:0005737//cytoplasm;GO:0005783//endoplasmic reticulum;GO:0005829//cytosol;GO:0005840//ribosome;GO:0022625//cytosolic large ribosomal subunit;GO:0022626//cytosolic ribosome;GO:1990904//ribonucleoprotein complex;	GO:0003723//RNA binding;GO:0003735//structural constituent of ribosome;	ko05171(Coronavirus disease - COVID-19);ko03010(Ribosome)
ENSMUSG00000000743	1192	17.5479930041828	937	17.4791154685715	1193	20.9566196924009	1159	18.7251672672209	1093	19.0936888911291	836	16.5560745076738	812	16.1622048380606	1213	21.5997040301641	983	18.3751766847636	1060	16.9722332794329	1017	15.0056118367821	860	15.6432744709632	8	123931003	123939502	-	3272	Chmp1a	GO:0000421;GO:0000776;GO:0000794;GO:0000815;GO:0001778;GO:0005515;GO:0005634;GO:0005643;GO:0005737;GO:0005765;GO:0005768;GO:0005769;GO:0005771;GO:0005815;GO:0005828;GO:0005886;GO:0006914;GO:0006997;GO:0007034;GO:0007049;GO:0007076;GO:0007080;GO:0010008;GO:0010629;GO:0010824;GO:0012505;GO:0015031;GO:0016020;GO:0016192;GO:0016363;GO:0019904;GO:0030496;GO:0031468;GO:0032509;GO:0032585;GO:0036258;GO:…	K12197	-	N;U	KOG3232;35CEP;38DT1;3BAHW;3CTBG;3J50Q;480BJ;490A8;4PWZ5	charged multivesicular body protein 1A [Source:MGI Symbol;Acc:MGI:1920159]	234852	Q921W0	GO:0001778//plasma membrane repair;GO:0006914//autophagy;GO:0006997//nucleus organization;GO:0007034//vacuolar transport;GO:0007049//cell cycle;GO:0007076//mitotic chromosome condensation;GO:0007080//mitotic metaphase plate congression;GO:0010629//negative regulation of gene expression;GO:0010824//regulation of centrosome duplication;GO:0015031//protein transport;GO:0016192//vesicle-mediated tran…	GO:0000421//autophagosome membrane;GO:0000776//kinetochore;GO:0000794//condensed nuclear chromosome;GO:0000815//ESCRT III complex;GO:0005634//nucleus;GO:0005643//nuclear pore;GO:0005737//cytoplasm;GO:0005765//lysosomal membrane;GO:0005768//endosome;GO:0005769//early endosome;GO:0005771//multivesicular body;GO:0005815//microtubule organizing center;GO:0005828//kinetochore microtubule;GO:0005886//p…	GO:0005515//protein binding;GO:0019904//protein domain specific binding;GO:0042802//identical protein binding;GO:0042803//protein homodimerization activity;	ko04217(Necroptosis);ko04144(Endocytosis)
ENSMUSG00000000751	4280	36.9598118130457	2327	25.4630855298731	3001	30.9229963360792	3963	37.5578849522157	4248	43.5300306720491	2955	34.3275939989844	2365	27.6128038313491	2557	26.7086853941841	2520	27.632064356086	3221	30.2523166181953	4157	35.9788737646467	3449	36.800794388243	11	75188992	75239150	-	5578	Rpa1	GO:0000723;GO:0000724;GO:0000793;GO:0000794;GO:0000800;GO:0001673;GO:0001701;GO:0003676;GO:0003677;GO:0003682;GO:0003684;GO:0003697;GO:0005634;GO:0005654;GO:0005662;GO:0006260;GO:0006268;GO:0006281;GO:0006284;GO:0006289;GO:0006298;GO:0006310;GO:0006974;GO:0007004;GO:0008284;GO:0016605;GO:0030097;GO:0034502;GO:0043047;GO:0046872;GO:0048873;GO:0051276;GO:0051321;GO:0090734;GO:0098505	K07466	-	L	KOG0851;35JV0;38B63;3BGF3;3D0HT;3J702;480A5;493M8;4PWRH	replication protein A1 [Source:MGI Symbol;Acc:MGI:1915525]	68275	Q8VEE4	GO:0000723//telomere maintenance;GO:0000724//double-strand break repair via homologous recombination;GO:0001701//in utero embryonic development;GO:0006260//DNA replication;GO:0006268//DNA unwinding involved in DNA replication;GO:0006281//DNA repair;GO:0006284//base-excision repair;GO:0006289//nucleotide-excision repair;GO:0006298//mismatch repair;GO:0006310//DNA recombination;GO:0006974//cellular…	GO:0000793//condensed chromosome;GO:0000794//condensed nuclear chromosome;GO:0000800//lateral element;GO:0001673//male germ cell nucleus;GO:0005634//nucleus;GO:0005654//nucleoplasm;GO:0005662//DNA replication factor A complex;GO:0016605//PML body;GO:0090734//site of DNA damage;	GO:0003676//nucleic acid binding;GO:0003677//DNA binding;GO:0003682//chromatin binding;GO:0003684//damaged DNA binding;GO:0003697//single-stranded DNA binding;GO:0043047//single-stranded telomeric DNA binding;GO:0046872//metal ion binding;GO:0098505//G-rich strand telomeric DNA binding;	ko03460(Fanconi anemia pathway);ko03440(Homologous recombination);ko03430(Mismatch repair);ko03420(Nucleotide excision repair);ko03030(DNA replication)
ENSMUSG00000000753	0	0	4	0.10349639101127	8	0.194919877421275	13	0.291320452787796	2	0.0484601807655518	9	0.247217356566817	9	0.248469130941352	7	0.172890206704072	8	0.207421297668837	9	0.199876156995186	11	0.225118296809041	5	0.126149220868598	11	75300595	75313527	-	2359	Serpinf1	GO:0001822;GO:0004867;GO:0005576;GO:0005604;GO:0005615;GO:0007568;GO:0007614;GO:0010447;GO:0010596;GO:0010629;GO:0010951;GO:0010976;GO:0014070;GO:0016525;GO:0030424;GO:0042470;GO:0042698;GO:0043025;GO:0043203;GO:0046685;GO:0048471;GO:0050728;GO:0050769;GO:0060041;GO:0060767;GO:0060770;GO:0071279;GO:0071300;GO:0071333;GO:0071549;GO:1901215;GO:1901652	K19614	-	O;V	KOG2392;35IGH;38I1Z;3BB00;3CYS1;3JEP2;484SA;48YI0;4PYG3	serine (or cysteine) peptidase inhibitor, clade F, member 1 [Source:MGI Symbol;Acc:MGI:108080]	20317	P97298	GO:0001822//kidney development;GO:0007568//aging;GO:0007614//short-term memory;GO:0010447//response to acidic pH;GO:0010596//negative regulation of endothelial cell migration;GO:0010629//negative regulation of gene expression;GO:0010951//negative regulation of endopeptidase activity;GO:0010976//positive regulation of neuron projection development;GO:0014070//response to organic cyclic compound;GO…	GO:0005576//extracellular region;GO:0005604//basement membrane;GO:0005615//extracellular space;GO:0030424//axon;GO:0042470//melanosome;GO:0043025//neuronal cell body;GO:0043203//axon hillock;GO:0048471//perinuclear region of cytoplasm;	GO:0004867//serine-type endopeptidase inhibitor activity;	ko04310(Wnt signaling pathway)
ENSMUSG00000000759	1950	10.9627534171837	1580	11.2556553018507	1526	10.2369164626654	1708	10.5381402301938	1717	11.4544386994242	1576	11.9190363726321	1476	11.2192744516884	1400	9.52026138223401	1420	10.1367838834196	2035	12.4431798371926	2236	12.5990671740278	1822	12.6564358990868	8	12664277	12722248	-	8568	Tubgcp3	GO:0000226;GO:0000278;GO:0000922;GO:0000923;GO:0000930;GO:0005737;GO:0005813;GO:0005814;GO:0005815;GO:0005827;GO:0005856;GO:0005874;GO:0007020;GO:0008275;GO:0031122;GO:0043015;GO:0051011;GO:0051225;GO:0051321	K16570	-	S;Z	KOG2000;35MN0;38BDK;3BCJS;3D0CH;3J8K9;48BVB;494EQ;4PWBU	tubulin, gamma complex associated protein 3 [Source:MGI Symbol;Acc:MGI:2183752]	259279	P58854	GO:0000226//microtubule cytoskeleton organization;GO:0000278//mitotic cell cycle;GO:0007020//microtubule nucleation;GO:0031122//cytoplasmic microtubule organization;GO:0051225//spindle assembly;GO:0051321//meiotic cell cycle;	GO:0000922//spindle pole;GO:0000923//equatorial microtubule organizing center;GO:0000930//gamma-tubulin complex;GO:0005737//cytoplasm;GO:0005813//centrosome;GO:0005814//centriole;GO:0005815//microtubule organizing center;GO:0005827//polar microtubule;GO:0005856//cytoskeleton;GO:0005874//microtubule;GO:0008275//gamma-tubulin small complex;	GO:0043015//gamma-tubulin binding;GO:0051011//microtubule minus-end binding;	-
ENSMUSG00000000766	0	0	0	0	0	0	0	0	0	0	0	0	0	0	0	0	0	0	0	0	0	0	0	0	10	6708506	6988198	+	8037	Oprm1	GO:0001965;GO:0002438;GO:0004930;GO:0004979;GO:0004985;GO:0005245;GO:0005515;GO:0005737;GO:0005768;GO:0005886;GO:0005887;GO:0005925;GO:0007165;GO:0007186;GO:0007191;GO:0007193;GO:0007197;GO:0007200;GO:0007204;GO:0007218;GO:0007626;GO:0008022;GO:0009314;GO:0016020;GO:0016021;GO:0019233;GO:0019904;GO:0030424;GO:0030425;GO:0031005;GO:0031635;GO:0031681;GO:0032094;GO:0032100;GO:0032496;GO:0032590;GO:…	K04215	-	O;T	KOG3656;359JJ;38BM1;3BE5H;3CW4C;3J79T;4848H;49279;4PXF6	opioid receptor, mu 1 [Source:MGI Symbol;Acc:MGI:97441]	18390	P42866	GO:0002438//acute inflammatory response to antigenic stimulus;GO:0007165//signal transduction;GO:0007186//G protein-coupled receptor signaling pathway;GO:0007191//adenylate cyclase-activating dopamine receptor signaling pathway;GO:0007193//adenylate cyclase-inhibiting G protein-coupled receptor signaling pathway;GO:0007197//adenylate cyclase-inhibiting G protein-coupled acetylcholine receptor sig…	GO:0005737//cytoplasm;GO:0005768//endosome;GO:0005886//plasma membrane;GO:0005887//integral component of plasma membrane;GO:0005925//focal adhesion;GO:0016020//membrane;GO:0016021//integral component of membrane;GO:0030424//axon;GO:0030425//dendrite;GO:0032590//dendrite membrane;GO:0032839//dendrite cytoplasm;GO:0042383//sarcolemma;GO:0042995//cell projection;GO:0043005//neuron projection;GO:0043…	GO:0001965//G-protein alpha-subunit binding;GO:0004930//G protein-coupled receptor activity;GO:0004979//beta-endorphin receptor activity;GO:0004985//G protein-coupled opioid receptor activity;GO:0005245//voltage-gated calcium channel activity;GO:0005515//protein binding;GO:0008022//protein C-terminus binding;GO:0019904//protein domain specific binding;GO:0031005//filamin binding;GO:0031681//G-pro…	ko05032(Morphine addiction);ko04915(Estrogen signaling pathway);ko04080(Neuroactive ligand-receptor interaction)
ENSMUSG00000000776	722	12.1856225294281	539	11.5273094487755	557	11.2174801548743	438	8.11289222358277	557	11.1553757006389	436	9.89912732404925	548	12.5050220579334	617	12.5959662893381	561	12.02264969839	541	9.93092537585606	607	10.2678797139174	467	9.73879941258256	14	70676197	70680887	-	2854	Polr3d	GO:0000428;GO:0002376;GO:0003677;GO:0003682;GO:0005634;GO:0005654;GO:0005666;GO:0005829;GO:0006383;GO:0032728;GO:0045087;GO:0045089;GO:0051607	K03026	-	K	KOG3122;35HNB;38HHT;3BDK0;3CZ50;3JF33;480T2;492E3;4Q0TH	polymerase (RNA) III (DNA directed) polypeptide D [Source:MGI Symbol;Acc:MGI:1914315]	67065	Q91WD1	GO:0002376//immune system process;GO:0006383//transcription by RNA polymerase III;GO:0032728//positive regulation of interferon-beta production;GO:0045087//innate immune response;GO:0045089//positive regulation of innate immune response;GO:0051607//defense response to virus;	GO:0000428//DNA-directed RNA polymerase complex;GO:0005634//nucleus;GO:0005654//nucleoplasm;GO:0005666//RNA polymerase III complex;GO:0005829//cytosol;	GO:0003677//DNA binding;GO:0003682//chromatin binding;	ko04623(Cytosolic DNA-sensing pathway);ko03020(RNA polymerase)
ENSMUSG00000000782	217	3.46227143771825	165	3.33590739940971	175	3.33172401442687	74	1.2957588137018	101	1.91223488059285	94	2.01757240989531	176	3.79671000922875	145	2.79837030493357	185	3.74800288266584	144	2.498882301963	175	2.79847212744112	112	2.20799160962242	11	52143198	52174158	-	3019	Tcf7	GO:0000122;GO:0000791;GO:0000976;GO:0000978;GO:0000981;GO:0001217;GO:0001227;GO:0003677;GO:0003700;GO:0005515;GO:0005634;GO:0005654;GO:0006355;GO:0006357;GO:0008013;GO:0009888;GO:0016055;GO:0016604;GO:0021915;GO:0030154;GO:0030538;GO:0033153;GO:0042127;GO:0042492;GO:0044336;GO:0045586;GO:0046632;GO:0048513;GO:0048557;GO:0048619;GO:0060070;GO:0071353;GO:1990837;GO:1990907	K02620	-	K;B	KOG3248;35AKJ;38DSF;3BGB8;3CWEU;3J7JF;484VZ;4934C;4PVDT	transcription factor 7, T cell specific [Source:MGI Symbol;Acc:MGI:98507]	21414	Q00417;Q80UF1	GO:0000122//negative regulation of transcription by RNA polymerase II;GO:0006355//regulation of transcription, DNA-templated;GO:0006357//regulation of transcription by RNA polymerase II;GO:0009888//tissue development;GO:0016055//Wnt signaling pathway;GO:0021915//neural tube development;GO:0030154//cell differentiation;GO:0030538//embryonic genitalia morphogenesis;GO:0033153//T cell receptor V(D)J…	GO:0000791//euchromatin;GO:0005634//nucleus;GO:0005654//nucleoplasm;GO:0016604//nuclear body;GO:1990907//beta-catenin-TCF complex;	GO:0000976//transcription cis-regulatory region binding;GO:0000978//RNA polymerase II cis-regulatory region sequence-specific DNA binding;GO:0000981//DNA-binding transcription factor activity, RNA polymerase II-specific;GO:0001217//DNA-binding transcription repressor activity;GO:0001227//DNA-binding transcription repressor activity, RNA polymerase II-specific;GO:0003677//DNA binding;GO:0003700//D…	ko05412(Arrhythmogenic right ventricular cardiomyopathy);ko05226(Gastric cancer);ko05225(Hepatocellular carcinoma);ko05224(Breast cancer);ko05221(Acute myeloid leukemia);ko05217(Basal cell carcinoma);ko05216(Thyroid cancer);ko05215(Prostate cancer);ko05213(Endometrial cancer);ko05210(Colorectal cancer);ko05200(Pathways in cancer);ko05167(Kaposi sarcoma-associated herpesvirus infection);ko05165(Hu…
ENSMUSG00000000787	14556	132.867708471579	10749	124.329481986268	11651	126.902504008892	12273	122.947359198196	12494	135.331028512948	10654	130.824772452351	10465	129.154639316439	11344	125.250485528668	11566	134.0563512727	13138	130.433331027138	13540	123.873275135942	11481	129.489672317802	X	13147209	13160291	+	5277	Ddx3x	GO:0000166;GO:0002376;GO:0003676;GO:0003677;GO:0003678;GO:0003723;GO:0003724;GO:0003729;GO:0003924;GO:0004386;GO:0005515;GO:0005524;GO:0005634;GO:0005654;GO:0005737;GO:0005813;GO:0005829;GO:0005852;GO:0005886;GO:0006413;GO:0006417;GO:0006915;GO:0006954;GO:0007059;GO:0007276;GO:0008134;GO:0008143;GO:0008190;GO:0008625;GO:0009615;GO:0010494;GO:0010501;GO:0010628;GO:0016020;GO:0016055;GO:0016787;GO:…	K11594	EC:3.6.4.13	A;J;K;L	KOG0335;35FRY;38IV8;3BEF3;3CUJS;3J1Z8;48154;48WA5;4PUQ8	DEAD box helicase 3, X-linked [Source:MGI Symbol;Acc:MGI:103064]	13205	Q62167;Q3TQX5	GO:0002376//immune system process;GO:0006413//translational initiation;GO:0006417//regulation of translation;GO:0006915//apoptotic process;GO:0006954//inflammatory response;GO:0007059//chromosome segregation;GO:0007276//gamete generation;GO:0008625//extrinsic apoptotic signaling pathway via death domain receptors;GO:0009615//response to virus;GO:0010501//RNA secondary structure unwinding;GO:00106…	GO:0005634//nucleus;GO:0005654//nucleoplasm;GO:0005737//cytoplasm;GO:0005813//centrosome;GO:0005829//cytosol;GO:0005852//eukaryotic translation initiation factor 3 complex;GO:0005886//plasma membrane;GO:0010494//cytoplasmic stress granule;GO:0016020//membrane;GO:0022627//cytosolic small ribosomal subunit;GO:0030027//lamellipodium;GO:0031252//cell leading edge;GO:0042995//cell projection;GO:004318…	GO:0000166//nucleotide binding;GO:0003676//nucleic acid binding;GO:0003677//DNA binding;GO:0003678//DNA helicase activity;GO:0003723//RNA binding;GO:0003724//RNA helicase activity;GO:0003729//mRNA binding;GO:0003924//GTPase activity;GO:0004386//helicase activity;GO:0005515//protein binding;GO:0005524//ATP binding;GO:0008134//transcription factor binding;GO:0008143//poly(A) binding;GO:0008190//euk…	ko05203(Viral carcinogenesis);ko05161(Hepatitis B);ko04622(RIG-I-like receptor signaling pathway)
ENSMUSG00000000791	100	1.17341417631319	59	0.877267429801435	48	0.672081838007484	146	1.88016194933863	84	1.16963161751263	68	1.0733964163377	53	0.840853973046541	60	0.851605354337717	55	0.819484660963557	125	1.59530333722981	110	1.29367615632771	82	1.18889417716832	8	71261093	71274068	+	4105	Il12rb1	GO:0002230;GO:0002827;GO:0004896;GO:0005143;GO:0005515;GO:0005886;GO:0009897;GO:0016020;GO:0016021;GO:0016517;GO:0018108;GO:0019221;GO:0019955;GO:0032729;GO:0032819;GO:0035722;GO:0038155;GO:0042019;GO:0042020;GO:0042022;GO:0042102;GO:0042104;GO:0043235;GO:0046427;GO:0051142;GO:0071346;GO:0072536	K05063	-	S;T	2S2KP;35J31;39UFP;3BKXZ;3D32G;3J90X;485Y8;49861;4Q303	interleukin 12 receptor, beta 1 [Source:MGI Symbol;Acc:MGI:104579]	16161	Q60837	GO:0002230//positive regulation of defense response to virus by host;GO:0002827//positive regulation of T-helper 1 type immune response;GO:0018108//peptidyl-tyrosine phosphorylation;GO:0019221//cytokine-mediated signaling pathway;GO:0032729//positive regulation of interferon-gamma production;GO:0032819//positive regulation of natural killer cell proliferation;GO:0035722//interleukin-12-mediated s…	GO:0005886//plasma membrane;GO:0009897//external side of plasma membrane;GO:0016020//membrane;GO:0016021//integral component of membrane;GO:0042022//interleukin-12 receptor complex;GO:0043235//receptor complex;GO:0072536//interleukin-23 receptor complex;	GO:0004896//cytokine receptor activity;GO:0005143//interleukin-12 receptor binding;GO:0005515//protein binding;GO:0016517//interleukin-12 receptor activity;GO:0019955//cytokine binding;GO:0042019//interleukin-23 binding;GO:0042020//interleukin-23 receptor activity;	ko05321(Inflammatory bowel disease);ko05200(Pathways in cancer);ko04659(Th17 cell differentiation);ko04658(Th1 and Th2 cell differentiation);ko04630(JAK-STAT signaling pathway);ko04060(Cytokine-cytokine receptor interaction)
ENSMUSG00000000792	43	0.707394820122685	73	1.52175572121566	59	1.1581772310182	28	0.505524867264068	19	0.370907404728961	24	0.531134557505575	47	1.045405204723	78	1.55211474502159	48	1.0026779532803	19	0.339960884664588	21	0.346253580030522	9	0.182942220509645	8	71335533	71345401	-	2928	Slc5a5	GO:0005634;GO:0005737;GO:0005886;GO:0006590;GO:0008507;GO:0015111;GO:0015373;GO:0015705;GO:0016020;GO:0016021;GO:0022857;GO:0035725;GO:0042803;GO:0055085;GO:0071320;GO:0071371;GO:1904200;GO:1904322;GO:1904401	K14385	-	P;E	KOG2349;35M66;39T1Y;3BDSS;3CRE9;3J4B6;489NS;48ZWR;4PZ6W	solute carrier family 5 (sodium iodide symporter), member 5 [Source:MGI Symbol;Acc:MGI:2149330]	114479	G3X8P5	GO:0006590//thyroid hormone generation;GO:0015705//iodide transport;GO:0035725//sodium ion transmembrane transport;GO:0055085//transmembrane transport;GO:0071320//cellular response to cAMP;GO:0071371//cellular response to gonadotropin stimulus;GO:1904200//iodide transmembrane transport;GO:1904322//cellular response to forskolin;GO:1904401//cellular response to Thyroid stimulating hormone;	GO:0005634//nucleus;GO:0005737//cytoplasm;GO:0005886//plasma membrane;GO:0016020//membrane;GO:0016021//integral component of membrane;	GO:0008507//sodium:iodide symporter activity;GO:0015111//iodide transmembrane transporter activity;GO:0015373//anion:sodium symporter activity;GO:0022857//transmembrane transporter activity;GO:0042803//protein homodimerization activity;	ko04918(Thyroid hormone synthesis)
ENSMUSG00000000794	0	0	0	0	0	0	0	0	0	0	0	0	0	0	0	0	0	0	0	0	0	0	0	0	3	89427471	89582439	+	10451	Kcnn3	GO:0005242;GO:0005516;GO:0005737;GO:0005886;GO:0006811;GO:0006813;GO:0015269;GO:0016020;GO:0016021;GO:0016286;GO:0030175;GO:0031594;GO:0043005;GO:0043025;GO:0044297;GO:0044877;GO:0071805	K04944	-	P;G	KOG3684;35F5R;38ETT;3B95G;3CRM2;3JCYN;486BY;48X6Z;4Q4FG	potassium intermediate/small conductance calcium- activated channel, subfamily N, member 3 [Source:MGI Symbol;Acc:MGI:2153183]	140493	P58391	GO:0006811//ion transport;GO:0006813//potassium ion transport;GO:0071805//potassium ion transmembrane transport;	GO:0005737//cytoplasm;GO:0005886//plasma membrane;GO:0016020//membrane;GO:0016021//integral component of membrane;GO:0030175//filopodium;GO:0031594//neuromuscular junction;GO:0043005//neuron projection;GO:0043025//neuronal cell body;GO:0044297//cell body;	GO:0005242//inward rectifier potassium channel activity;GO:0005516//calmodulin binding;GO:0015269//calcium-activated potassium channel activity;GO:0016286//small conductance calcium-activated potassium channel activity;GO:0044877//protein-containing complex binding;	ko04929(GnRH secretion);ko04911(Insulin secretion)
ENSMUSG00000000804	2125	13.3279147613958	1837	14.5996045250225	1830	13.6956911333223	2681	18.4540273029538	2001	14.8925423449414	1768	14.9171353536097	1677	14.2209862004719	1755	13.3142342971384	1884	15.0041355602585	2487	16.9652782663851	2260	14.2067019473237	1920	14.8793006014511	11	84875268	85030987	-	7680	Usp32	GO:0004843;GO:0005509;GO:0005634;GO:0005737;GO:0005794;GO:0005829;GO:0006508;GO:0006511;GO:0008233;GO:0008234;GO:0016579;GO:0016787;GO:0046872	K11837	EC:3.4.19.12	Z;O;T;D	KOG0044;KOG1870;35IP2;38FGF;3BCZZ;3CU7C;3J2FV;481K3;48ZXS;4PWPX	ubiquitin specific peptidase 32 [Source:MGI Symbol;Acc:MGI:2144475]	237898	F8VPZ3;Q6PD17	GO:0006508//proteolysis;GO:0006511//ubiquitin-dependent protein catabolic process;GO:0016579//protein deubiquitination;	GO:0005634//nucleus;GO:0005737//cytoplasm;GO:0005794//Golgi apparatus;GO:0005829//cytosol;	GO:0004843//thiol-dependent deubiquitinase;GO:0005509//calcium ion binding;GO:0008233//peptidase activity;GO:0008234//cysteine-type peptidase activity;GO:0016787//hydrolase activity;GO:0046872//metal ion binding;	-
ENSMUSG00000000805	0	0	0	0	0	0	0	0	0	0	1	0.0329595198452086	0	0	1	0.0296358085754182	0	0	1	0.0266478950125264	1	0.0245562777292392	0	0	11	84848612	84856870	+	1966	Car4	GO:0004089;GO:0005515;GO:0005791;GO:0005793;GO:0005794;GO:0005802;GO:0005886;GO:0006730;GO:0006885;GO:0008270;GO:0009986;GO:0015670;GO:0015701;GO:0016020;GO:0016324;GO:0016529;GO:0016829;GO:0016836;GO:0030658;GO:0030667;GO:0031225;GO:0031362;GO:0031526;GO:0042383;GO:0046658;GO:0046872;GO:0048471;GO:0070062	K18246	EC:4.2.1.1	P	KOG0382;35C6F;39XTU;3BMQY;3D16D;3JB7X;48385;49916;4Q344	carbonic anhydrase 4 [Source:MGI Symbol;Acc:MGI:1096574]	12351	Q64444	GO:0006730//one-carbon metabolic process;GO:0006885//regulation of pH;GO:0015670//carbon dioxide transport;GO:0015701//bicarbonate transport;	GO:0005791//rough endoplasmic reticulum;GO:0005793//endoplasmic reticulum-Golgi intermediate compartment;GO:0005794//Golgi apparatus;GO:0005802//trans-Golgi network;GO:0005886//plasma membrane;GO:0009986//cell surface;GO:0016020//membrane;GO:0016324//apical plasma membrane;GO:0016529//sarcoplasmic reticulum;GO:0030658//transport vesicle membrane;GO:0030667//secretory granule membrane;GO:0031225//…	GO:0004089//carbonate dehydratase activity;GO:0005515//protein binding;GO:0008270//zinc ion binding;GO:0016829//lyase activity;GO:0016836//hydro-lyase activity;GO:0046872//metal ion binding;	ko04964(Proximal tubule bicarbonate reclamation);ko00910(Nitrogen metabolism)
ENSMUSG00000000811	175	2.9723251371967	153	3.29289861764145	140	2.83736947801261	92	1.71489354528669	135	2.72088707113919	147	3.35873312916255	137	3.14609775681786	151	3.10220872656914	147	3.17031495312568	167	3.08501064397134	192	3.26844402927058	122	2.56033099206916	6	89620970	89652511	+	2836	Txnrd3	GO:0000166;GO:0004791;GO:0005654;GO:0005829;GO:0016491;GO:0016668;GO:0045454;GO:0050660;GO:0097573;GO:0098869	K22182	EC:1.8.1.9	O;C	KOG1752;KOG4716;35MJR;38BHT;3BBN5;3CS3G;3J3QD;47YUD;493QT;4Q752	thioredoxin reductase 3 [Source:MGI Symbol;Acc:MGI:2386711]	232223	Q99MD6	GO:0045454//cell redox homeostasis;GO:0098869//cellular oxidant detoxification;	GO:0005654//nucleoplasm;GO:0005829//cytosol;	GO:0000166//nucleotide binding;GO:0004791//thioredoxin-disulfide reductase activity;GO:0016491//oxidoreductase activity;GO:0016668//oxidoreductase activity, acting on a sulfur group of donors, NAD(P) as acceptor;GO:0050660//flavin adenine dinucleotide binding;GO:0097573//glutathione oxidoreductase activity;	ko05225(Hepatocellular carcinoma);ko05200(Pathways in cancer);ko00450(Selenocompound metabolism)
ENSMUSG00000000817	1	0.0248676571696728	0	0	2	0.0593464107946292	0	0	0	0	1	0.0334529767762933	0	0	0	0	0	0	1	0.0270468567860749	1	0.024923924633807	1	0.030726485496027	1	161608258	161616064	-	1937	Fasl	GO:0000122;GO:0005123;GO:0005125;GO:0005164;GO:0005515;GO:0005576;GO:0005615;GO:0005634;GO:0005764;GO:0005886;GO:0005901;GO:0006915;GO:0006919;GO:0006925;GO:0006955;GO:0008284;GO:0008625;GO:0009897;GO:0009986;GO:0016020;GO:0016021;GO:0016525;GO:0030644;GO:0031410;GO:0032496;GO:0043065;GO:0043123;GO:0043202;GO:0043525;GO:0045121;GO:0045742;GO:0046666;GO:0048388;GO:0048471;GO:0060205;GO:0070062;GO:…	K04389	-	S;T	2RXC1;35DDA;3960Y;3BJUC;3D0VC;3J3KF;486Q0;491Z4;4PXKP	Fas ligand (TNF superfamily, member 6) [Source:MGI Symbol;Acc:MGI:99255]	14103	P41047;Q544E9	GO:0000122//negative regulation of transcription by RNA polymerase II;GO:0006915//apoptotic process;GO:0006919//activation of cysteine-type endopeptidase activity involved in apoptotic process;GO:0006925//inflammatory cell apoptotic process;GO:0006955//immune response;GO:0008284//positive regulation of cell population proliferation;GO:0008625//extrinsic apoptotic signaling pathway via death domai…	GO:0005576//extracellular region;GO:0005615//extracellular space;GO:0005634//nucleus;GO:0005764//lysosome;GO:0005886//plasma membrane;GO:0005901//caveola;GO:0009897//external side of plasma membrane;GO:0009986//cell surface;GO:0016020//membrane;GO:0016021//integral component of membrane;GO:0031410//cytoplasmic vesicle;GO:0043202//lysosomal lumen;GO:0045121//membrane raft;GO:0048471//perinuclear r…	GO:0005123//death receptor binding;GO:0005125//cytokine activity;GO:0005164//tumor necrosis factor receptor binding;GO:0005515//protein binding;	ko05417(Lipid and atherosclerosis);ko05332(Graft-versus-host disease);ko05330(Allograft rejection);ko05320(Autoimmune thyroid disease);ko05205(Proteoglycans in cancer);ko05200(Pathways in cancer);ko05170(Human immunodeficiency virus 1 infection);ko05168(Herpes simplex virus 1 infection);ko05165(Human papillomavirus infection);ko05164(Influenza A);ko05163(Human cytomegalovirus infection);ko05162(M…
ENSMUSG00000000823	1309	9.25884954278885	1204	10.7912692958989	1168	9.85802271103831	1089	8.45349563435741	1015	8.51926064040571	1011	9.61985295034547	1143	10.9309269230709	1152	9.85611271769185	1055	9.47538027655707	1249	9.60863615736991	1250	8.86153487806245	1142	9.98071147539333	2	181223896	181234596	-	6810	Zfp512b	GO:0000122;GO:0000977;GO:0001227;GO:0005654;GO:1902894	-	-	S	35EIC;38BZY;3BHSB;3CZWA;3J80B;488WD;492C7;4Q24H	zinc finger protein 512B [Source:MGI Symbol;Acc:MGI:2685478]	269401	B7ZCR6;Q6ZPW1	GO:0000122//negative regulation of transcription by RNA polymerase II;GO:1902894//negative regulation of pri-miRNA transcription by RNA polymerase II;	GO:0005654//nucleoplasm;	GO:0000977//RNA polymerase II transcription regulatory region sequence-specific DNA binding;GO:0001227//DNA-binding transcription repressor activity, RNA polymerase II-specific;	-
ENSMUSG00000000826	4133	28.6323944280646	3139	27.5557503701907	3415	28.2301094618803	3571	27.1502095361096	3662	30.1043382893557	3078	28.6853911255952	3208	30.0483066476374	3571	29.9238807397182	3380	29.7327974122439	3524	26.5527858276234	3862	26.8155117883752	2990	25.5941946200712	2	181162278	181196926	+	6953	Dnajc5	GO:0005515;GO:0005737;GO:0005794;GO:0005829;GO:0005886;GO:0008021;GO:0016020;GO:0031225;GO:0031410;GO:0031594;GO:0042470;GO:0042584;GO:0043008;GO:0043231;GO:0043524;GO:0051402;GO:0060203;GO:0061077;GO:0098693;GO:0098793;GO:0098993	K09525	-	O	KOG0716;35CJ0;38GDY;3BHBK;3CTGR;3JDMB;48245;48ZR6;4Q2XG	DnaJ heat shock protein family (Hsp40) member C5 [Source:MGI Symbol;Acc:MGI:892995]	13002	P60904	GO:0043524//negative regulation of neuron apoptotic process;GO:0051402//neuron apoptotic process;GO:0061077//chaperone-mediated protein folding;GO:0098693//regulation of synaptic vesicle cycle;	GO:0005737//cytoplasm;GO:0005794//Golgi apparatus;GO:0005829//cytosol;GO:0005886//plasma membrane;GO:0008021//synaptic vesicle;GO:0016020//membrane;GO:0031225//anchored component of membrane;GO:0031410//cytoplasmic vesicle;GO:0031594//neuromuscular junction;GO:0042470//melanosome;GO:0042584//chromaffin granule membrane;GO:0043231//intracellular membrane-bounded organelle;GO:0060203//clathrin-scul…	GO:0005515//protein binding;GO:0043008//ATP-dependent protein binding;	ko04141(Protein processing in endoplasmic reticulum)
ENSMUSG00000000827	1626	15.7210413590183	1169	14.3220090373565	1410	16.2670751475278	1441	15.2902935220665	1295	14.8576122562814	1051	13.6698384649699	1178	15.3992453925506	1460	17.074556303199	1260	15.4688533699566	1650	17.3510852330659	1902	18.4311672247755	1319	15.7573645068759	2	181138935	181159759	+	4982	Tpd52l2	GO:0003674;GO:0005737;GO:0005975;GO:0008150;GO:0042803;GO:0048471;GO:0110165	-	-	S;T	KOG4010;35E9Q;38DH1;3BKWS;3CSS2;3J5J1;482U6;49720;4PT76	tumor protein D52-like 2 [Source:MGI Symbol;Acc:MGI:1913564]	66314	Q9CYZ2;Q3TUJ9	GO:0005975//carbohydrate metabolic process;GO:0008150//biological_process;	GO:0005737//cytoplasm;GO:0048471//perinuclear region of cytoplasm;GO:0110165//cellular anatomical entity;	GO:0003674//molecular_function;GO:0042803//protein homodimerization activity;	-
ENSMUSG00000000838	4013	21.559312985257	2968	20.2049750061928	3340	21.4112398142269	4176	24.6216594603192	3827	24.3973525938021	3134	22.6498143869219	2690	19.5394087404993	3018	19.6119508110287	2935	20.0216871922305	3564	20.8250178812459	4057	21.8450137918393	3508	23.2864539415081	X	67722147	67761569	+	8966	Fmr1	GO:0000381;GO:0000775;GO:0002092;GO:0002151;GO:0003676;GO:0003723;GO:0003729;GO:0003730;GO:0005634;GO:0005654;GO:0005694;GO:0005730;GO:0005737;GO:0005829;GO:0005844;GO:0005886;GO:0006281;GO:0006397;GO:0006417;GO:0007399;GO:0008266;GO:0008380;GO:0016020;GO:0017148;GO:0030371;GO:0030424;GO:0030425;GO:0030426;GO:0031369;GO:0032433;GO:0032797;GO:0033592;GO:0034046;GO:0035064;GO:0035197;GO:0035198;GO:…	K15516	-	S;T;K	2QPKJ;35F6Q;38C86;3BE97;3CVPX;3J7H1;47Z9H;48XA2;4Q20R	fragile X messenger ribonucleoprotein 1 [Source:MGI Symbol;Acc:MGI:95564]	14265	Q6AXB7;Q547R0;E9QAT0;Q8BPK8	GO:0000381//regulation of alternative mRNA splicing, via spliceosome;GO:0002092//positive regulation of receptor internalization;GO:0006281//DNA repair;GO:0006397//mRNA processing;GO:0006417//regulation of translation;GO:0007399//nervous system development;GO:0008380//RNA splicing;GO:0017148//negative regulation of translation;GO:0044830//modulation by host of viral RNA genome replication;GO:0045…	GO:0000775//chromosome, centromeric region;GO:0005634//nucleus;GO:0005654//nucleoplasm;GO:0005694//chromosome;GO:0005730//nucleolus;GO:0005737//cytoplasm;GO:0005829//cytosol;GO:0005844//polysome;GO:0005886//plasma membrane;GO:0016020//membrane;GO:0030424//axon;GO:0030425//dendrite;GO:0030426//growth cone;GO:0032433//filopodium tip;GO:0032797//SMN complex;GO:0036464//cytoplasmic ribonucleoprotein …	GO:0002151//G-quadruplex RNA binding;GO:0003676//nucleic acid binding;GO:0003723//RNA binding;GO:0003729//mRNA binding;GO:0003730//mRNA 3'-UTR binding;GO:0008266//poly(U) RNA binding;GO:0030371//translation repressor activity;GO:0031369//translation initiation factor binding;GO:0033592//RNA strand annealing activity;GO:0034046//poly(G) binding;GO:0035064//methylated histone binding;GO:0035197//si…	-
ENSMUSG00000000861	508	1.85728084890546	450	2.08475510204959	464	2.02423737901584	438	1.75743411052032	354	1.53580335919475	363	1.78533776195005	425	2.10085548347903	454	2.00773099395139	433	2.01015049563511	499	1.98424979398246	579	2.12165121268168	512	2.31292657546655	11	24028056	24124123	+	13175	Bcl11a	GO:0000122;GO:0000978;GO:0001067;GO:0001227;GO:0003700;GO:0003712;GO:0003714;GO:0005515;GO:0005634;GO:0005654;GO:0005737;GO:0006354;GO:0006357;GO:0010467;GO:0010628;GO:0010629;GO:0010976;GO:0010977;GO:0014069;GO:0016514;GO:0016604;GO:0016925;GO:0019901;GO:0030183;GO:0030217;GO:0042382;GO:0042803;GO:0046872;GO:0046982;GO:0048671;GO:0048672;GO:0050773;GO:0140297;GO:1903860;GO:1904800;GO:1905232;GO:…	K22045	-	S;K	35DZ7;38EJ6;3BE4M;3CVTV;3J9NF;47ZFG;49052;4Q859	B cell CLL/lymphoma 11A (zinc finger protein) [Source:MGI Symbol;Acc:MGI:106190]	14025	Q9QYE3	GO:0000122//negative regulation of transcription by RNA polymerase II;GO:0006354//DNA-templated transcription, elongation;GO:0006357//regulation of transcription by RNA polymerase II;GO:0010467//gene expression;GO:0010628//positive regulation of gene expression;GO:0010629//negative regulation of gene expression;GO:0010976//positive regulation of neuron projection development;GO:0010977//negative …	GO:0005634//nucleus;GO:0005654//nucleoplasm;GO:0005737//cytoplasm;GO:0014069//postsynaptic density;GO:0016514//SWI/SNF complex;GO:0016604//nuclear body;GO:0042382//paraspeckles;	GO:0000978//RNA polymerase II cis-regulatory region sequence-specific DNA binding;GO:0001067//transcription regulatory region nucleic acid binding;GO:0001227//DNA-binding transcription repressor activity, RNA polymerase II-specific;GO:0003700//DNA-binding transcription factor activity;GO:0003712//transcription coregulator activity;GO:0003714//transcription corepressor activity;GO:0005515//protein…	-
ENSMUSG00000000869	111	4.35755530976353	100	4.97449035035831	90	4.21591678640086	117	5.04076979065827	63	2.93480305005461	75	3.96078337504158	97	5.14855129488301	124	5.88813036491422	109	5.43341948766154	151	6.4473137740739	152	5.98060438988102	98	4.75361518807565	11	53493809	53509496	-	1227	Il4	GO:0000122;GO:0001774;GO:0001934;GO:0002227;GO:0002230;GO:0002296;GO:0002639;GO:0002674;GO:0002677;GO:0005125;GO:0005126;GO:0005136;GO:0005576;GO:0005615;GO:0006366;GO:0006914;GO:0006955;GO:0007165;GO:0007260;GO:0008083;GO:0008203;GO:0008284;GO:0009897;GO:0010155;GO:0010628;GO:0010633;GO:0016239;GO:0018108;GO:0030335;GO:0030890;GO:0031296;GO:0032720;GO:0032722;GO:0032733;GO:0032736;GO:0042098;GO:…	K05430	-	T	KOG3886;35R4U;3A4SQ;3BRMS;3D8UD;3JIB3;48GXJ;49DDV;4Q6CR	interleukin 4 [Source:MGI Symbol;Acc:MGI:96556]	16189	P07750	GO:0000122//negative regulation of transcription by RNA polymerase II;GO:0001774//microglial cell activation;GO:0001934//positive regulation of protein phosphorylation;GO:0002227//innate immune response in mucosa;GO:0002230//positive regulation of defense response to virus by host;GO:0002296//T-helper 1 cell lineage commitment;GO:0002639//positive regulation of immunoglobulin production;GO:000267…	GO:0005576//extracellular region;GO:0005615//extracellular space;GO:0009897//external side of plasma membrane;	GO:0005125//cytokine activity;GO:0005126//cytokine receptor binding;GO:0005136//interleukin-4 receptor binding;GO:0008083//growth factor activity;	ko05330(Allograft rejection);ko05321(Inflammatory bowel disease);ko05320(Autoimmune thyroid disease);ko05310(Asthma);ko05200(Pathways in cancer);ko05140(Leishmaniasis);ko04672(Intestinal immune network for IgA production);ko04664(Fc epsilon RI signaling pathway);ko04660(T cell receptor signaling pathway);ko04659(Th17 cell differentiation);ko04658(Th1 and Th2 cell differentiation);ko04657(IL-17 si…
ENSMUSG00000000876	109	1.68605750199246	133	2.60691090162275	130	2.39948935488047	168	2.85197844190596	128	2.34949397921	83	1.72712541082256	111	2.32146554869986	152	2.84397172389511	112	2.19983807861625	131	2.20393666310088	154	2.38752629107751	106	2.02595486673579	2	154427678	154445628	-	3114	Pxmp4	GO:0003674;GO:0005777;GO:0005778;GO:0008150;GO:0016020;GO:0016021	K13350	-	S;U	2RXMH;35I43;38F6S;3BGMX;3CSHK;3JE2X;485Z8;491BK;4PZCS	peroxisomal membrane protein 4 [Source:MGI Symbol;Acc:MGI:1891701]	59038	Q9JJW0	GO:0008150//biological_process;	GO:0005777//peroxisome;GO:0005778//peroxisomal membrane;GO:0016020//membrane;GO:0016021//integral component of membrane;	GO:0003674//molecular_function;	ko04146(Peroxisome)
ENSMUSG00000000881	941	7.75610908167942	815	8.51217526148197	795	7.81899625075388	887	8.02359460048605	677	6.6215770422963	593	6.57519861350074	727	8.10181040916614	735	7.32786443353269	840	8.79144735217018	935	8.38200326676527	1040	8.59150371257899	842	8.57520267380001	X	99811328	99862016	+	5844	Dlg3	GO:0001736;GO:0005515;GO:0005737;GO:0005886;GO:0005911;GO:0005923;GO:0008022;GO:0014069;GO:0016323;GO:0019900;GO:0019902;GO:0019903;GO:0019904;GO:0030054;GO:0030165;GO:0030426;GO:0031625;GO:0032281;GO:0035255;GO:0043025;GO:0043113;GO:0043198;GO:0045197;GO:0045202;GO:0061098;GO:0097120;GO:0098609;GO:0098919;GO:0098978;GO:0099072;GO:0099092;GO:0099562;GO:0110165	K21098	-	F;T	KOG0708;35KA1;38EMW;3BE6T;3CR79;3J2K1;480BA;4908A;4PWBK	discs large MAGUK scaffold protein 3 [Source:MGI Symbol;Acc:MGI:1888986]	53310	P70175	GO:0001736//establishment of planar polarity;GO:0043113//receptor clustering;GO:0045197//establishment or maintenance of epithelial cell apical/basal polarity;GO:0061098//positive regulation of protein tyrosine kinase activity;GO:0097120//receptor localization to synapse;GO:0098609//cell-cell adhesion;GO:0099072//regulation of postsynaptic membrane neurotransmitter receptor levels;GO:0099562//mai…	GO:0005737//cytoplasm;GO:0005886//plasma membrane;GO:0005911//cell-cell junction;GO:0005923//bicellular tight junction;GO:0014069//postsynaptic density;GO:0016323//basolateral plasma membrane;GO:0030054//cell junction;GO:0030426//growth cone;GO:0032281//AMPA glutamate receptor complex;GO:0043025//neuronal cell body;GO:0043198//dendritic shaft;GO:0045202//synapse;GO:0098978//glutamatergic synapse;…	GO:0005515//protein binding;GO:0008022//protein C-terminus binding;GO:0019900//kinase binding;GO:0019902//phosphatase binding;GO:0019903//protein phosphatase binding;GO:0019904//protein domain specific binding;GO:0030165//PDZ domain binding;GO:0031625//ubiquitin protein ligase binding;GO:0035255//ionotropic glutamate receptor binding;GO:0098919//structural constituent of postsynaptic density;	ko05165(Human papillomavirus infection);ko04530(Tight junction);ko04390(Hippo signaling pathway)
ENSMUSG00000000884	193	2.20349604739693	144	2.08327269737878	151	2.05712889951276	150	1.87947822522584	172	2.33024667282071	122	1.87376315570348	126	1.94499680456722	148	2.04386630708042	129	1.87012865948392	166	2.06131794849682	178	2.03683817937706	156	2.20068347364434	16	18317463	18385429	+	4219	Gnb1l	GO:0003674;GO:0005515;GO:0005737;GO:0035176	K24732	-	S;L	KOG0322;35A9Z;399NZ;3BA3B;3D46N;3J6EH;487KD;493ZD;4PTXR	guanine nucleotide binding protein (G protein), beta polypeptide 1-like [Source:MGI Symbol;Acc:MGI:1338057]	13972	Q9EQ15	GO:0035176//social behavior;	GO:0005737//cytoplasm;	GO:0003674//molecular_function;GO:0005515//protein binding;	-
ENSMUSG00000000889	0	0	0	0	0	0	0	0	0	0	0	0	0	0	0	0	0	0	0	0	0	0	0	0	2	27055245	27073212	+	2692	Dbh	GO:0001974;GO:0001975;GO:0002443;GO:0003824;GO:0004497;GO:0004500;GO:0005507;GO:0005615;GO:0005737;GO:0005783;GO:0006589;GO:0007613;GO:0007626;GO:0008306;GO:0008542;GO:0016020;GO:0016021;GO:0016491;GO:0016715;GO:0030424;GO:0030425;GO:0030658;GO:0030667;GO:0031410;GO:0031418;GO:0034451;GO:0034466;GO:0034774;GO:0042309;GO:0042310;GO:0042420;GO:0042421;GO:0042423;GO:0042584;GO:0042593;GO:0042596;GO:…	K00503	EC:1.14.17.1	S;E	KOG3568;35J48;38HJ6;3B9GK;3D3MR;3J9I0;4856S;490QM;4Q4KF	dopamine beta hydroxylase [Source:MGI Symbol;Acc:MGI:94864]	13166	Q64237	GO:0001974//blood vessel remodeling;GO:0001975//response to amphetamine;GO:0002443//leukocyte mediated immunity;GO:0006589//octopamine biosynthetic process;GO:0007613//memory;GO:0007626//locomotory behavior;GO:0008306//associative learning;GO:0008542//visual learning;GO:0042309//homoiothermy;GO:0042310//vasoconstriction;GO:0042420//dopamine catabolic process;GO:0042421//norepinephrine biosyntheti…	GO:0005615//extracellular space;GO:0005737//cytoplasm;GO:0005783//endoplasmic reticulum;GO:0016020//membrane;GO:0016021//integral component of membrane;GO:0030424//axon;GO:0030425//dendrite;GO:0030658//transport vesicle membrane;GO:0030667//secretory granule membrane;GO:0031410//cytoplasmic vesicle;GO:0034451//centriolar satellite;GO:0034466//chromaffin granule lumen;GO:0034774//secretory granule…	GO:0003824//catalytic activity;GO:0004497//monooxygenase activity;GO:0004500//dopamine beta-monooxygenase activity;GO:0005507//copper ion binding;GO:0016491//oxidoreductase activity;GO:0016715//oxidoreductase activity, acting on paired donors, with incorporation or reduction of molecular oxygen, reduced ascorbate as one donor, and incorporation of one atom of oxygen;GO:0031418//L-ascorbic acid bi…	ko00350(Tyrosine metabolism)
ENSMUSG00000000901	411	7.12646362360573	425	9.33791344655544	454	9.39328922965719	314	5.97520722466891	253	5.20560552659503	217	5.06164732735875	396	9.28369399394838	493	10.33986747013	421	9.2691765724231	499	9.41054392934445	526	9.14112300224979	388	8.31269781621745	10	75759056	75772330	-	2778	Mmp11	GO:0004222;GO:0005576;GO:0006508;GO:0007275;GO:0008233;GO:0008237;GO:0008270;GO:0016787;GO:0030198;GO:0030199;GO:0030574;GO:0031012;GO:0045599;GO:0046872;GO:0071711	K07993	EC:3.4.24.-	O;M;W	KOG1565;35NGG;38E1T;3BE3Z;3CSQ2;3JFUZ;486HZ;48ZEJ;4Q0M6	matrix metallopeptidase 11 [Source:MGI Symbol;Acc:MGI:97008]	17385	Q02853;Q3UQT3	GO:0006508//proteolysis;GO:0007275//multicellular organism development;GO:0030198//extracellular matrix organization;GO:0030199//collagen fibril organization;GO:0030574//collagen catabolic process;GO:0045599//negative regulation of fat cell differentiation;GO:0071711//basement membrane organization;	GO:0005576//extracellular region;GO:0031012//extracellular matrix;	GO:0004222//metalloendopeptidase activity;GO:0008233//peptidase activity;GO:0008237//metallopeptidase activity;GO:0008270//zinc ion binding;GO:0016787//hydrolase activity;GO:0046872//metal ion binding;	-
ENSMUSG00000000902	1552	9.42720653306968	1247	9.59812544247464	1361	9.86458958904267	1392	9.27943668437253	1317	9.49282692200244	1207	9.8627601678343	1076	8.83683928208406	1236	9.08124887501392	1167	9.00096285752391	1224	8.08638943150359	1526	9.29024990112663	1295	9.71939181784573	10	75732603	75757451	-	7930	Smarcb1	GO:0000228;GO:0000776;GO:0000785;GO:0001164;GO:0001188;GO:0001650;GO:0001741;GO:0001824;GO:0001835;GO:0002039;GO:0003677;GO:0003712;GO:0003713;GO:0005515;GO:0005634;GO:0005654;GO:0005730;GO:0006325;GO:0006337;GO:0006338;GO:0006354;GO:0006357;GO:0007049;GO:0007399;GO:0008285;GO:0016363;GO:0016514;GO:0016586;GO:0030071;GO:0030957;GO:0035060;GO:0039692;GO:0042802;GO:0043073;GO:0043231;GO:0043923;GO:…	K11648	-	K;B	KOG1649;35DT7;38GDK;3BH6C;3CVXQ;3J2P4;48254;4901Y;4PWTW	SWI/SNF related, matrix associated, actin dependent regulator of chromatin, subfamily b, member 1 [Source:MGI Symbol;Acc:MGI:1328366]	20587	Q9Z0H3;Q3UDA4;Q6ZWP4	GO:0001188//RNA polymerase I preinitiation complex assembly;GO:0001824//blastocyst development;GO:0001835//blastocyst hatching;GO:0006325//chromatin organization;GO:0006337//nucleosome disassembly;GO:0006338//chromatin remodeling;GO:0006354//DNA-templated transcription, elongation;GO:0006357//regulation of transcription by RNA polymerase II;GO:0007049//cell cycle;GO:0007399//nervous system develo…	GO:0000228//nuclear chromosome;GO:0000776//kinetochore;GO:0000785//chromatin;GO:0001650//fibrillar center;GO:0001741//XY body;GO:0005634//nucleus;GO:0005654//nucleoplasm;GO:0005730//nucleolus;GO:0016363//nuclear matrix;GO:0016514//SWI/SNF complex;GO:0016586//RSC-type complex;GO:0035060//brahma complex;GO:0043073//germ cell nucleus;GO:0043231//intracellular membrane-bounded organelle;GO:0044815//D…	GO:0001164//RNA polymerase I core promoter sequence-specific DNA binding;GO:0002039//p53 binding;GO:0003677//DNA binding;GO:0003712//transcription coregulator activity;GO:0003713//transcription coactivator activity;GO:0005515//protein binding;GO:0030957//Tat protein binding;GO:0042802//identical protein binding;	ko05225(Hepatocellular carcinoma);ko04714(Thermogenesis)
ENSMUSG00000000903	0	0	0	0	0	0	0	0	0	0	0	0	0	0	0	0	0	0	0	0	0	0	0	0	10	75778891	75785491	+	859	Vpreb3	GO:0002638;GO:0003674;GO:0005615;GO:0005783;GO:0006955	K06553	-	S	2SQUV;35QER;3A3UG;3BRVR;3D7Z7;3JH7N;48ETZ;49BNM;4Q5SU	pre-B lymphocyte gene 3 [Source:MGI Symbol;Acc:MGI:98938]	22364	-	GO:0002638//negative regulation of immunoglobulin production;GO:0006955//immune response;	GO:0005615//extracellular space;GO:0005783//endoplasmic reticulum;	GO:0003674//molecular_function;	-
ENSMUSG00000000915	597	3.9023863762764	640	5.3010826195269	630	4.91389731013665	614	4.40469031545472	548	4.25064638359434	584	5.13533382455655	549	4.8520096991898	664	5.25000621166464	608	5.04645405499521	787	5.59516113108582	710	4.6515301711407	558	4.50679860801178	5	124111691	124143621	+	7369	Hip1r	GO:0003779;GO:0005515;GO:0005543;GO:0005546;GO:0005547;GO:0005737;GO:0005739;GO:0005829;GO:0005856;GO:0005886;GO:0005905;GO:0005938;GO:0006897;GO:0006898;GO:0006915;GO:0006919;GO:0007015;GO:0012505;GO:0014069;GO:0016020;GO:0016324;GO:0017124;GO:0030100;GO:0030136;GO:0030276;GO:0030665;GO:0030837;GO:0031410;GO:0032051;GO:0032092;GO:0032587;GO:0032839;GO:0032956;GO:0034316;GO:0035091;GO:0035615;GO:…	K20040	-	Z;O	KOG0980;35F4X;38H1K;3BBY2;3CR9H;3J5G6;47Z4J;49505;4PS6U	huntingtin interacting protein 1 related [Source:MGI Symbol;Acc:MGI:1352504]	29816	Q9JKY5	GO:0006897//endocytosis;GO:0006898//receptor-mediated endocytosis;GO:0006915//apoptotic process;GO:0006919//activation of cysteine-type endopeptidase activity involved in apoptotic process;GO:0007015//actin filament organization;GO:0030100//regulation of endocytosis;GO:0030837//negative regulation of actin filament polymerization;GO:0032092//positive regulation of protein binding;GO:0032956//regu…	GO:0005737//cytoplasm;GO:0005739//mitochondrion;GO:0005829//cytosol;GO:0005856//cytoskeleton;GO:0005886//plasma membrane;GO:0005905//clathrin-coated pit;GO:0005938//cell cortex;GO:0012505//endomembrane system;GO:0014069//postsynaptic density;GO:0016020//membrane;GO:0016324//apical plasma membrane;GO:0030136//clathrin-coated vesicle;GO:0030665//clathrin-coated vesicle membrane;GO:0031410//cytoplas…	GO:0003779//actin binding;GO:0005515//protein binding;GO:0005543//phospholipid binding;GO:0005546//phosphatidylinositol-4,5-bisphosphate binding;GO:0005547//phosphatidylinositol-3,4,5-trisphosphate binding;GO:0017124//SH3 domain binding;GO:0030276//clathrin binding;GO:0032051//clathrin light chain binding;GO:0035091//phosphatidylinositol binding;GO:0035615//clathrin adaptor activity;GO:0042802//i…	-
ENSMUSG00000000916	332	3.70442261832335	248	3.50641073813443	302	4.02086023953873	286	3.50218875579825	273	3.6146277083948	246	3.69247401896162	250	3.77151494022759	282	3.805987469056	274	3.88203829305696	317	3.847012838892	376	4.20486295990208	242	3.33638243738815	5	135398807	135405659	+	4317	Nsun5	GO:0001510;GO:0003723;GO:0005634;GO:0005654;GO:0005730;GO:0006364;GO:0008168;GO:0009383;GO:0014003;GO:0016740;GO:0021987;GO:0022038;GO:0031641;GO:0032259;GO:0045727;GO:0050890;GO:0070475	K15264	EC:2.1.1.311	J;D	KOG2360;35FYQ;38FAE;3B9UB;3CWXH;3JEYF;482J8;495VV;4PVQP	NOL1/NOP2/Sun domain family, member 5 [Source:MGI Symbol;Acc:MGI:2140844]	100609	Q8K4F6	GO:0001510//RNA methylation;GO:0006364//rRNA processing;GO:0014003//oligodendrocyte development;GO:0021987//cerebral cortex development;GO:0022038//corpus callosum development;GO:0031641//regulation of myelination;GO:0032259//methylation;GO:0045727//positive regulation of translation;GO:0050890//cognition;GO:0070475//rRNA base methylation;	GO:0005634//nucleus;GO:0005654//nucleoplasm;GO:0005730//nucleolus;	GO:0003723//RNA binding;GO:0008168//methyltransferase activity;GO:0009383//rRNA (cytosine-C5-)-methyltransferase activity;GO:0016740//transferase activity;	-
ENSMUSG00000000934	143	3.37156986151975	108	3.22662537086677	113	3.17909978980402	62	1.60427526577949	74	2.07036219175705	84	2.66425205350814	107	3.41093374385705	98	2.79484677758623	87	2.60460690066498	115	2.9490076276956	83	1.96135305301116	88	2.56363867435672	15	75528884	75550649	-	2043	Top1mt	GO:0003677;GO:0003916;GO:0003917;GO:0005634;GO:0005654;GO:0005694;GO:0005739;GO:0006260;GO:0006265;GO:0016853;GO:0042645	K03163	EC:5.6.2.1	L	KOG0981;35NMM;38C2E;3BB5H;3CSWA;3JCGZ;486R7;492TA;4Q78G	DNA topoisomerase 1, mitochondrial [Source:MGI Symbol;Acc:MGI:1920210]	72960	Q8R4U6	GO:0006260//DNA replication;GO:0006265//DNA topological change;	GO:0005634//nucleus;GO:0005654//nucleoplasm;GO:0005694//chromosome;GO:0005739//mitochondrion;GO:0042645//mitochondrial nucleoid;	GO:0003677//DNA binding;GO:0003916//DNA topoisomerase activity;GO:0003917//DNA topoisomerase type I (single strand cut, ATP-independent) activity;GO:0016853//isomerase activity;	-
ENSMUSG00000000938	948	13.9644899195407	684	12.7673717656407	777	13.6573786269183	770	12.4479701260253	643	11.2394793901953	526	10.4232314447241	566	11.272663704319	770	13.7196574121222	732	13.691613446444	670	10.7342936600612	786	11.6043506496415	564	10.2653523415516	6	52208177	52217834	-	3270	Hoxa10	GO:0000978;GO:0000981;GO:0001228;GO:0001501;GO:0003677;GO:0005634;GO:0005654;GO:0005667;GO:0005737;GO:0006355;GO:0006357;GO:0007283;GO:0007338;GO:0008584;GO:0009952;GO:0009954;GO:0010468;GO:0030326;GO:0042826;GO:0045944;GO:0060065;GO:1990837	K17443	-	K	KOG0487;35J8F;39VTN;3B9WS;3CVGN;3JCXY;482JR;4974M;4PSE4	homeobox A10 [Source:MGI Symbol;Acc:MGI:96171]	15395	P31310	GO:0001501//skeletal system development;GO:0006355//regulation of transcription, DNA-templated;GO:0006357//regulation of transcription by RNA polymerase II;GO:0007283//spermatogenesis;GO:0007338//single fertilization;GO:0008584//male gonad development;GO:0009952//anterior/posterior pattern specification;GO:0009954//proximal/distal pattern formation;GO:0010468//regulation of gene expression;GO:003…	GO:0005634//nucleus;GO:0005654//nucleoplasm;GO:0005667//transcription regulator complex;GO:0005737//cytoplasm;	GO:0000978//RNA polymerase II cis-regulatory region sequence-specific DNA binding;GO:0000981//DNA-binding transcription factor activity, RNA polymerase II-specific;GO:0001228//DNA-binding transcription activator activity, RNA polymerase II-specific;GO:0003677//DNA binding;GO:0042826//histone deacetylase binding;GO:1990837//sequence-specific double-stranded DNA binding;	ko05202(Transcriptional misregulation in cancer)
ENSMUSG00000000942	41	1.23896783528476	40	1.53166867249427	33	1.18992532133108	26	0.862264677699386	23	0.824750322395403	8	0.325211623667153	31	1.26657598470725	39	1.42553073193953	33	1.26624260975737	26	0.854538143952511	17	0.514880749226244	31	1.15748637050184	6	52166651	52168733	-	1594	Hoxa4	GO:0000981;GO:0001501;GO:0003677;GO:0003700;GO:0005634;GO:0006355;GO:0006357;GO:0009790;GO:0009952;GO:0016604;GO:1990837	K09304	-	K	KOG0489;359UN;39R5G;3BH33;3CRBF;3J2DG;480WW;4915S;4Q1WY	homeobox A4 [Source:MGI Symbol;Acc:MGI:96176]	15401	P06798;A0A0R4J193	GO:0001501//skeletal system development;GO:0006355//regulation of transcription, DNA-templated;GO:0006357//regulation of transcription by RNA polymerase II;GO:0009790//embryo development;GO:0009952//anterior/posterior pattern specification;	GO:0005634//nucleus;GO:0016604//nuclear body;	GO:0000981//DNA-binding transcription factor activity, RNA polymerase II-specific;GO:0003677//DNA binding;GO:0003700//DNA-binding transcription factor activity;GO:1990837//sequence-specific double-stranded DNA binding;	-
ENSMUSG00000000948	202	1.86542708807641	115	1.34571599096493	127	1.39945913622201	213	2.15872631475527	169	1.85196210946926	125	1.55287615068252	102	1.27356308258449	124	1.38511042134773	129	1.51266733404192	240	2.41057185251351	232	2.14731843321295	211	2.40761689179922	7	59623897	59654812	-	5216	Gm38393	GO:0005634;GO:0016607;GO:0051117	-	-	-	-	predicted gene, 38393 [Source:MGI Symbol;Acc:MGI:5613898]	-	-	-	GO:0005634//nucleus;GO:0016607//nuclear speck;	GO:0051117//ATPase binding;	-
ENSMUSG00000000957	3902	31.5359194397206	3911	40.0529687413228	3809	36.7332027914707	2826	25.0657937971765	2538	24.3404348648513	2705	29.4093482084589	3856	42.1355471599244	4023	39.3281997700087	3817	39.1712292966317	3906	34.3346323470827	3836	31.0726568409672	3122	31.1766285085438	14	54669069	54682821	+	5960	Mmp14	GO:0001501;GO:0001503;GO:0001525;GO:0001541;GO:0001666;GO:0001935;GO:0001958;GO:0004175;GO:0004222;GO:0005178;GO:0005615;GO:0005634;GO:0005737;GO:0005829;GO:0005886;GO:0006508;GO:0006979;GO:0008233;GO:0008237;GO:0008270;GO:0008584;GO:0009612;GO:0009725;GO:0010831;GO:0010954;GO:0014070;GO:0016020;GO:0016021;GO:0016477;GO:0016787;GO:0030198;GO:0030307;GO:0030324;GO:0030335;GO:0030574;GO:0031012;GO:…	K07763	EC:3.4.24.80	O;T;M;W	KOG1565;359YX;38CRR;3B9IY;3CT1E;3JBP0;47ZW6;491AQ;4PZ9S	matrix metallopeptidase 14 (membrane-inserted) [Source:MGI Symbol;Acc:MGI:101900]	17387	P53690	GO:0001501//skeletal system development;GO:0001503//ossification;GO:0001525//angiogenesis;GO:0001541//ovarian follicle development;GO:0001666//response to hypoxia;GO:0001935//endothelial cell proliferation;GO:0001958//endochondral ossification;GO:0006508//proteolysis;GO:0006979//response to oxidative stress;GO:0008584//male gonad development;GO:0009612//response to mechanical stimulus;GO:0009725/…	GO:0005615//extracellular space;GO:0005634//nucleus;GO:0005737//cytoplasm;GO:0005829//cytosol;GO:0005886//plasma membrane;GO:0016020//membrane;GO:0016021//integral component of membrane;GO:0031012//extracellular matrix;GO:0031410//cytoplasmic vesicle;GO:0042470//melanosome;GO:0044354//macropinosome;GO:0045111//intermediate filament cytoskeleton;	GO:0004175//endopeptidase activity;GO:0004222//metalloendopeptidase activity;GO:0005178//integrin binding;GO:0008233//peptidase activity;GO:0008237//metallopeptidase activity;GO:0008270//zinc ion binding;GO:0016787//hydrolase activity;GO:0046872//metal ion binding;GO:0070006//metalloaminopeptidase activity;	ko04928(Parathyroid hormone synthesis, secretion and action);ko04912(GnRH signaling pathway);ko04668(TNF signaling pathway)
ENSMUSG00000000958	20	0.29061026810049	48	0.883793615911623	46	0.797569214875271	32	0.510295819469663	30	0.517274056225958	17	0.33229956931118	44	0.864424398028778	48	0.84364162402566	48	0.885623241992373	46	0.726977083967675	49	0.713606171574217	30	0.538617216342121	14	54606899	54655237	-	3315	Slc7a7	GO:0000821;GO:0005886;GO:0006865;GO:0015174;GO:0015179;GO:0015807;GO:0016020;GO:0016021;GO:0016323;GO:0022857;GO:0055085;GO:1902475;GO:1990822	K13867	-	E	KOG1287;35ASK;38BBK;3B9U2;3CR7T;3JB33;4861K;48UY9;4Q463	solute carrier family 7 (cationic amino acid transporter, y+ system), member 7 [Source:MGI Symbol;Acc:MGI:1337120]	20540	Q9Z1K8	GO:0000821//regulation of arginine metabolic process;GO:0006865//amino acid transport;GO:0015807//L-amino acid transport;GO:0055085//transmembrane transport;GO:1902475//L-alpha-amino acid transmembrane transport;GO:1990822//basic amino acid transmembrane transport;	GO:0005886//plasma membrane;GO:0016020//membrane;GO:0016021//integral component of membrane;GO:0016323//basolateral plasma membrane;	GO:0015174//basic amino acid transmembrane transporter activity;GO:0015179//L-amino acid transmembrane transporter activity;GO:0022857//transmembrane transporter activity;	ko04974(Protein digestion and absorption)
ENSMUSG00000000959	877	9.47810360092541	789	10.805068502699	880	11.3483865811188	818	9.70211089845539	732	9.38753181779063	630	9.15930044646141	740	10.8130187998674	919	12.0136001092374	771	10.5804233387314	1300	15.2808369021797	1147	12.424154227505	930	12.4188912356738	14	54598291	54607130	+	4457	Oxa1l	GO:0005739;GO:0005743;GO:0009060;GO:0016020;GO:0016021;GO:0031305;GO:0031966;GO:0032592;GO:0032780;GO:0032977;GO:0032979;GO:0032981;GO:0032991;GO:0033615;GO:0042803;GO:0051205;GO:0051262;GO:0051354;GO:0090150;GO:0097177	K03217	-	O;U	KOG1239;35F3H;38GVP;3BEN4;3CVEW;3J6H0;486KB;491U3;4PYFA	oxidase assembly 1-like [Source:MGI Symbol;Acc:MGI:1916339]	69089	Q8BGA9	GO:0009060//aerobic respiration;GO:0032780//negative regulation of ATP-dependent activity;GO:0032979//protein insertion into mitochondrial inner membrane from matrix;GO:0032981//mitochondrial respiratory chain complex I assembly;GO:0033615//mitochondrial proton-transporting ATP synthase complex assembly;GO:0051205//protein insertion into membrane;GO:0051262//protein tetramerization;GO:0051354//ne…	GO:0005739//mitochondrion;GO:0005743//mitochondrial inner membrane;GO:0016020//membrane;GO:0016021//integral component of membrane;GO:0031305//integral component of mitochondrial inner membrane;GO:0031966//mitochondrial membrane;GO:0032592//integral component of mitochondrial membrane;GO:0032991//protein-containing complex;	GO:0032977//membrane insertase activity;GO:0042803//protein homodimerization activity;GO:0097177//mitochondrial ribosome binding;	ko03060(Protein export)
ENSMUSG00000000976	1229	9.22250712437756	988	9.39469584665987	1107	9.9122975123914	998	8.21899526921469	854	7.60454912975152	987	9.9635514266204	974	9.88210476213832	1036	9.40356810204174	1000	9.52848654776417	1303	10.6346563885027	1332	10.0180431788271	1061	9.83763074506285	11	83644522	83674580	+	6419	Heatr6	GO:0003674;GO:0005575;GO:0008150	K24815	-	S	KOG4535;35CK3;38HYB;3BCDE;3CVRY;3JF56;484KY;48XT8;4Q0Q0	HEAT repeat containing 6 [Source:MGI Symbol;Acc:MGI:1919790]	217026	Q6P1G0	GO:0008150//biological_process;	GO:0005575//cellular_component;	GO:0003674//molecular_function;	-
ENSMUSG00000000982	0	0	0	0	0	0	0	0	0	0	0	0	2	0.170043133127546	0	0	0	0	0	0	0	0	0	0	11	83538670	83540181	-	766	Ccl3	GO:0000165;GO:0001649;GO:0001775;GO:0002548;GO:0004672;GO:0004698;GO:0005125;GO:0005515;GO:0005576;GO:0005615;GO:0005737;GO:0005829;GO:0006468;GO:0006816;GO:0006874;GO:0006887;GO:0006935;GO:0006954;GO:0006955;GO:0007010;GO:0007165;GO:0007186;GO:0007204;GO:0007267;GO:0008009;GO:0008360;GO:0009410;GO:0009636;GO:0010628;GO:0010629;GO:0010818;GO:0014808;GO:0016004;GO:0016301;GO:0019722;GO:0023052;GO:…	K05408	-	M;T	2SAF0;35QV7;3A4HT;3BS68;3D85W;3JHWM;48FWR;49CRR;4Q9PC	chemokine (C-C motif) ligand 3 [Source:MGI Symbol;Acc:MGI:98260]	20302	P10855;Q5QNW0	GO:0000165//MAPK cascade;GO:0001649//osteoblast differentiation;GO:0001775//cell activation;GO:0002548//monocyte chemotaxis;GO:0006468//protein phosphorylation;GO:0006816//calcium ion transport;GO:0006874//cellular calcium ion homeostasis;GO:0006887//exocytosis;GO:0006935//chemotaxis;GO:0006954//inflammatory response;GO:0006955//immune response;GO:0007010//cytoskeleton organization;GO:0007165//si…	GO:0005576//extracellular region;GO:0005615//extracellular space;GO:0005737//cytoplasm;GO:0005829//cytosol;	GO:0004672//protein kinase activity;GO:0004698//calcium-dependent protein kinase C activity;GO:0005125//cytokine activity;GO:0005515//protein binding;GO:0008009//chemokine activity;GO:0016004//phospholipase activator activity;GO:0016301//kinase activity;GO:0031726//CCR1 chemokine receptor binding;GO:0031730//CCR5 chemokine receptor binding;GO:0042056//chemoattractant activity;GO:0042802//identica…	ko05417(Lipid and atherosclerosis);ko05323(Rheumatoid arthritis);ko05163(Human cytomegalovirus infection);ko05142(Chagas disease);ko04620(Toll-like receptor signaling pathway);ko04062(Chemokine signaling pathway);ko04061(Viral protein interaction with cytokine and cytokine receptor);ko04060(Cytokine-cytokine receptor interaction)
ENSMUSG00000000983	1	0.0394825015882429	0	0	3	0.14133688242934	0	0	0	0	0	0	0	0	0	0	0	0	0	0	0	0	0	0	11	83599841	83602174	+	1220	Wfdc18	GO:0004867;GO:0005576;GO:0005615;GO:0010466;GO:0010951;GO:0019731;GO:0030414;GO:0043086;GO:0045087;GO:0052547	-	-	S;W	2RXHY;3ARMV;3C261;3DB9P	WAP four-disulfide core domain 18 [Source:MGI Symbol;Acc:MGI:107506]	14038	P62810	GO:0010466//negative regulation of peptidase activity;GO:0010951//negative regulation of endopeptidase activity;GO:0019731//antibacterial humoral response;GO:0043086//negative regulation of catalytic activity;GO:0045087//innate immune response;GO:0052547//regulation of peptidase activity;	GO:0005576//extracellular region;GO:0005615//extracellular space;	GO:0004867//serine-type endopeptidase inhibitor activity;GO:0030414//peptidase inhibitor activity;	-
ENSMUSG00000001014	0	0	0	0	0	0	0	0	0	0	0	0	0	0	0	0	0	0	0	0	0	0	0	0	9	20940669	20941891	+	1110	Icam4	GO:0005178;GO:0005576;GO:0005886;GO:0005887;GO:0007155;GO:0016020;GO:0016021;GO:0098609;GO:0110165	K06581	-	S	2TF7V;35FYZ;39XS9;3BMEY;3D2KN;3JDZ8;4888E;49842;4PSX7	intercellular adhesion molecule 4, Landsteiner- Wiener blood group [Source:MGI Symbol;Acc:MGI:1925619]	78369	Q9ERM2;Q14AB0	GO:0007155//cell adhesion;GO:0098609//cell-cell adhesion;	GO:0005576//extracellular region;GO:0005886//plasma membrane;GO:0005887//integral component of plasma membrane;GO:0016020//membrane;GO:0016021//integral component of membrane;GO:0110165//cellular anatomical entity;	GO:0005178//integrin binding;	-
ENSMUSG00000001016	2814	15.7979704606719	1948	13.8578169434324	2197	14.7175951612532	2778	17.1159306607062	2738	18.2401804705253	2329	17.5892203846759	1939	14.7179862769745	2133	14.4845118034065	2039	14.5352075933625	3004	18.3425225909393	3293	18.5289364985604	2552	17.7025525104444	3	90383433	90395686	+	8580	Ilf2	GO:0003677;GO:0003725;GO:0005634;GO:0005654;GO:0005730;GO:0005737;GO:0045893;GO:1990904	K13089	-	S;K	KOG3793;35HG1;38ECE;3BCJE;3CZAU;3J2CB;4858N;494I2;4PVAY	interleukin enhancer binding factor 2 [Source:MGI Symbol;Acc:MGI:1915031]	67781	Q9CXY6	GO:0045893//positive regulation of transcription, DNA-templated;	GO:0005634//nucleus;GO:0005654//nucleoplasm;GO:0005730//nucleolus;GO:0005737//cytoplasm;GO:1990904//ribonucleoprotein complex;	GO:0003677//DNA binding;GO:0003725//double-stranded RNA binding;	-
ENSMUSG00000001017	3624	47.9964791372192	2218	37.2230020501381	2842	44.9132886293012	3234	47.0058899397393	3224	50.6681102773192	2384	42.4744085183892	2200	39.3946505288067	2684	42.99713365012	2520	42.3787888309727	3315	47.7514599082179	3535	46.9236910985548	2721	44.5274423277959	3	90406263	90416805	-	3637	Chtop	GO:0000346;GO:0001701;GO:0003723;GO:0003729;GO:0005515;GO:0005634;GO:0005654;GO:0005730;GO:0006406;GO:0008284;GO:0008327;GO:0016607;GO:0031062;GO:0032781;GO:0036464;GO:0051096	-	-	S;K	2QV0X;35J6G;38GHB;3BJH3;3D13Z;3JA8X;488SU;48UST;4PVUP	chromatin target of PRMT1 [Source:MGI Symbol;Acc:MGI:1913761]	66511	Q9CY57	GO:0001701//in utero embryonic development;GO:0006406//mRNA export from nucleus;GO:0008284//positive regulation of cell population proliferation;GO:0031062//positive regulation of histone methylation;GO:0032781//positive regulation of ATP-dependent activity;GO:0051096//positive regulation of helicase activity;	GO:0000346//transcription export complex;GO:0005634//nucleus;GO:0005654//nucleoplasm;GO:0005730//nucleolus;GO:0016607//nuclear speck;GO:0036464//cytoplasmic ribonucleoprotein granule;	GO:0003723//RNA binding;GO:0003729//mRNA binding;GO:0005515//protein binding;GO:0008327//methyl-CpG binding;	-
ENSMUSG00000001018	1031	21.6864105448575	958	25.5342544723768	948	23.7939715782355	1119	25.8315323128469	817	20.3924567183385	842	23.8254437926649	862	24.5148734626754	1033	26.2824068332	959	25.6138242746481	874	19.9950443815301	1088	22.9371504423862	842	21.8836176531385	3	90395333	90398340	-	2290	Snapin	GO:0000139;GO:0000149;GO:0001669;GO:0002177;GO:0005515;GO:0005737;GO:0005764;GO:0005765;GO:0005794;GO:0005829;GO:0006886;GO:0006887;GO:0007040;GO:0007042;GO:0007268;GO:0008021;GO:0008089;GO:0008090;GO:0008333;GO:0010977;GO:0016020;GO:0016079;GO:0016188;GO:0017156;GO:0030141;GO:0030672;GO:0031083;GO:0031175;GO:0031410;GO:0031503;GO:0031629;GO:0032418;GO:0032438;GO:0043393;GO:0045202;GO:0048471;GO:…	K20002	-	S;U	2S07W;35PTQ;3A11W;3BQI2;3D6EF;3JGDA;48E3I;49B3Q;4Q8DB	SNAP-associated protein [Source:MGI Symbol;Acc:MGI:1333745]	20615	Q9Z266	GO:0006886//intracellular protein transport;GO:0006887//exocytosis;GO:0007040//lysosome organization;GO:0007042//lysosomal lumen acidification;GO:0007268//chemical synaptic transmission;GO:0008089//anterograde axonal transport;GO:0008090//retrograde axonal transport;GO:0008333//endosome to lysosome transport;GO:0010977//negative regulation of neuron projection development;GO:0016079//synaptic ves…	GO:0000139//Golgi membrane;GO:0001669//acrosomal vesicle;GO:0002177//manchette;GO:0005737//cytoplasm;GO:0005764//lysosome;GO:0005765//lysosomal membrane;GO:0005794//Golgi apparatus;GO:0005829//cytosol;GO:0008021//synaptic vesicle;GO:0016020//membrane;GO:0030141//secretory granule;GO:0030672//synaptic vesicle membrane;GO:0031083//BLOC-1 complex;GO:0031410//cytoplasmic vesicle;GO:0045202//synapse;G…	GO:0000149//SNARE binding;GO:0005515//protein binding;	-
ENSMUSG00000001020	3	0.247441705159193	0	0	0	0	1	0.0905196190893586	0	0	1	0.110956191807672	0	0	1	0.0997671227042331	2	0.209463545034583	1	0.0897084958812106	2	0.165334390464672	1	0.101913017818158	3	90511078	90513352	+	584	S100a4	GO:0003779;GO:0005509;GO:0005515;GO:0005576;GO:0005634;GO:0005737;GO:0042802;GO:0043005;GO:0043123;GO:0046872;GO:0046914;GO:0048306;GO:0048471;GO:0050786	K23761	-	S;T	2S4AU;35QCW;3A4P5;3BRN5;3D8AS;3JH4M;48FGC;49C24;4Q5II	S100 calcium binding protein A4 [Source:MGI Symbol;Acc:MGI:1330282]	20198	P07091;Q545V2	GO:0043123//positive regulation of I-kappaB kinase/NF-kappaB signaling;	GO:0005576//extracellular region;GO:0005634//nucleus;GO:0005737//cytoplasm;GO:0043005//neuron projection;GO:0048471//perinuclear region of cytoplasm;	GO:0003779//actin binding;GO:0005509//calcium ion binding;GO:0005515//protein binding;GO:0042802//identical protein binding;GO:0046872//metal ion binding;GO:0046914//transition metal ion binding;GO:0048306//calcium-dependent protein binding;GO:0050786//RAGE receptor binding;	-
ENSMUSG00000001021	12	0.216488323315309	3	0.0685808950549399	8	0.172215726905164	7	0.138593334395992	13	0.278301191673629	5	0.12134534834397	3	0.0731758651548876	9	0.196395504469457	4	0.0916304946068888	1	0.0196216335560401	9	0.162733624771969	10	0.222910870433724	3	90491966	90510009	+	2670	S100a3	GO:0005509;GO:0005737;GO:0005794;GO:0005829;GO:0005886;GO:0008270;GO:0046872;GO:0046914;GO:0048306;GO:0062023	K23760	-	S	2SSQB;35QSY;3A6XX;3BUA4;3D87S;3JHIR;48F8M;49C28;4Q5Z7	S100 calcium binding protein A3 [Source:MGI Symbol;Acc:MGI:1338849]	20197	P62818;Q496W1	-	GO:0005737//cytoplasm;GO:0005794//Golgi apparatus;GO:0005829//cytosol;GO:0005886//plasma membrane;GO:0062023//collagen-containing extracellular matrix;	GO:0005509//calcium ion binding;GO:0008270//zinc ion binding;GO:0046872//metal ion binding;GO:0046914//transition metal ion binding;GO:0048306//calcium-dependent protein binding;	-
ENSMUSG00000001023	1	0.111501509114945	0	0	0	0	1	0.122369114694874	0	0	1	0.14999633336963	0	0	0	0	0	0	0	0	0	0	0	0	3	90515830	90519087	+	432	S100a5	GO:0003674;GO:0005507;GO:0005509;GO:0005634;GO:0008150;GO:0008270;GO:0042803;GO:0043025;GO:0046872;GO:0046914;GO:0048306	K23762	-	S	2S40V;35QPR;3A48E;3BS5E;3D8J5;3JHGK;48FA8;49CC2;4Q621	S100 calcium binding protein A5 [Source:MGI Symbol;Acc:MGI:1338915]	20199	P63084;Q149U2	GO:0008150//biological_process;	GO:0005634//nucleus;GO:0043025//neuronal cell body;	GO:0003674//molecular_function;GO:0005507//copper ion binding;GO:0005509//calcium ion binding;GO:0008270//zinc ion binding;GO:0042803//protein homodimerization activity;GO:0046872//metal ion binding;GO:0046914//transition metal ion binding;GO:0048306//calcium-dependent protein binding;	-
ENSMUSG00000001025	12253	431.756029401684	5064	226.109254408787	11209	471.294572173514	10152	392.589481367358	11654	487.292216213558	6011	284.932903196967	5207	248.07153590105	9566	407.720132216969	7741	346.353717788523	6527	250.144823648961	9435	333.211084431588	8547	372.124015334608	3	90520189	90531488	+	1367	S100a6	GO:0001726;GO:0005509;GO:0005515;GO:0005523;GO:0005634;GO:0005635;GO:0005737;GO:0005829;GO:0005886;GO:0008270;GO:0015075;GO:0016020;GO:0031234;GO:0034220;GO:0042803;GO:0044548;GO:0046872;GO:0048306;GO:0048471;GO:0062023	K23764	-	S	2S6IN;35QKK;3A5DE;3BS66;3D8EV;3JHM9;48FHJ;49C90;4Q5S7	S100 calcium binding protein A6 (calcyclin) [Source:MGI Symbol;Acc:MGI:1339467]	20200	P14069;Q545I9	GO:0034220//ion transmembrane transport;	GO:0001726//ruffle;GO:0005634//nucleus;GO:0005635//nuclear envelope;GO:0005737//cytoplasm;GO:0005829//cytosol;GO:0005886//plasma membrane;GO:0016020//membrane;GO:0031234//extrinsic component of cytoplasmic side of plasma membrane;GO:0048471//perinuclear region of cytoplasm;GO:0062023//collagen-containing extracellular matrix;	GO:0005509//calcium ion binding;GO:0005515//protein binding;GO:0005523//tropomyosin binding;GO:0008270//zinc ion binding;GO:0015075//ion transmembrane transporter activity;GO:0042803//protein homodimerization activity;GO:0044548//S100 protein binding;GO:0046872//metal ion binding;GO:0048306//calcium-dependent protein binding;	-
ENSMUSG00000001027	0	0	0	0	0	0	0	0	0	0	0	0	0	0	1	0.00827496089465589	4	0.0347469706860379	1	0.0074406705858013	0	0	0	0	11	106209418	106244114	-	7041	Scn4a	GO:0001518;GO:0005216;GO:0005244;GO:0005248;GO:0005261;GO:0005272;GO:0005515;GO:0005886;GO:0005887;GO:0006811;GO:0006814;GO:0016020;GO:0016021;GO:0034765;GO:0035725;GO:0055085;GO:0100001	K04837	-	P;U	KOG2301;35NKW;38BYK;3B9I5;3CRAE;3J6N9;4829E;48XM5;4PXNY	sodium channel, voltage-gated, type IV, alpha [Source:MGI Symbol;Acc:MGI:98250]	110880	Q9ER60;G3X8T7	GO:0006811//ion transport;GO:0006814//sodium ion transport;GO:0034765//regulation of ion transmembrane transport;GO:0035725//sodium ion transmembrane transport;GO:0055085//transmembrane transport;GO:0100001//regulation of skeletal muscle contraction by action potential;	GO:0001518//voltage-gated sodium channel complex;GO:0005886//plasma membrane;GO:0005887//integral component of plasma membrane;GO:0016020//membrane;GO:0016021//integral component of membrane;	GO:0005216//ion channel activity;GO:0005244//voltage-gated ion channel activity;GO:0005248//voltage-gated sodium channel activity;GO:0005261//cation channel activity;GO:0005272//sodium channel activity;GO:0005515//protein binding;	-
ENSMUSG00000001029	0	0	0	0	0	0	0	0	2	0.0600407386690844	0	0	0	0	0	0	0	0	0	0	0	0	0	0	11	106268482	106278901	-	1904	Icam2	GO:0001931;GO:0005178;GO:0005515;GO:0005886;GO:0005887;GO:0005902;GO:0007155;GO:0016020;GO:0016021;GO:0032154;GO:0042995;GO:0071944;GO:0098609;GO:0110165	K06523	-	S;T	2RZRA;35GV7;39WSI;3BEQD;3D4VM;3JAUE;48ANX;492ID;4PS9V	intercellular adhesion molecule 2 [Source:MGI Symbol;Acc:MGI:96394]	15896	P35330	GO:0007155//cell adhesion;GO:0098609//cell-cell adhesion;	GO:0001931//uropod;GO:0005886//plasma membrane;GO:0005887//integral component of plasma membrane;GO:0005902//microvillus;GO:0016020//membrane;GO:0016021//integral component of membrane;GO:0032154//cleavage furrow;GO:0042995//cell projection;GO:0071944//cell periphery;GO:0110165//cellular anatomical entity;	GO:0005178//integrin binding;GO:0005515//protein binding;	ko04650(Natural killer cell mediated cytotoxicity);ko04514(Cell adhesion molecules)
ENSMUSG00000001034	509	5.57984611658331	548	7.61226084119146	561	7.33832415963352	465	5.59433494763455	403	5.24237360829	411	6.06102616805748	479	7.09959105010927	471	6.24541279916185	519	7.22434713766522	522	6.22381783167849	481	5.28483063485301	408	5.52640386471738	11	61379638	61385232	-	4394	Mapk7	GO:0000165;GO:0000166;GO:0004672;GO:0004674;GO:0004707;GO:0005515;GO:0005524;GO:0005634;GO:0005654;GO:0005737;GO:0005829;GO:0006468;GO:0007049;GO:0016301;GO:0016310;GO:0016605;GO:0016740;GO:0018105;GO:0030154;GO:0033173;GO:0034115;GO:0035556;GO:0036003;GO:0043066;GO:0043231;GO:0045765;GO:0045944;GO:0046777;GO:0051019;GO:0051247;GO:0060761;GO:0070301;GO:0070375;GO:0070885;GO:0071363;GO:0071499;GO:…	K04464	EC:2.7.11.24	H;T	KOG0660;35BDM;38BZX;3BG9C;3CTT6;3J7F4;480PS;48YEK;4PVAX	mitogen-activated protein kinase 7 [Source:MGI Symbol;Acc:MGI:1346347]	23939	Q9WVS8	GO:0000165//MAPK cascade;GO:0006468//protein phosphorylation;GO:0007049//cell cycle;GO:0016310//phosphorylation;GO:0018105//peptidyl-serine phosphorylation;GO:0030154//cell differentiation;GO:0033173//calcineurin-NFAT signaling cascade;GO:0034115//negative regulation of heterotypic cell-cell adhesion;GO:0035556//intracellular signal transduction;GO:0036003//positive regulation of transcription fr…	GO:0005634//nucleus;GO:0005654//nucleoplasm;GO:0005737//cytoplasm;GO:0005829//cytosol;GO:0016605//PML body;GO:0043231//intracellular membrane-bounded organelle;	GO:0000166//nucleotide binding;GO:0004672//protein kinase activity;GO:0004674//protein serine/threonine kinase activity;GO:0004707//MAP kinase activity;GO:0005515//protein binding;GO:0005524//ATP binding;GO:0016301//kinase activity;GO:0016740//transferase activity;GO:0051019//mitogen-activated protein kinase binding;GO:0106310//protein serine kinase activity;	ko05418(Fluid shear stress and atherosclerosis);ko05206(MicroRNAs in cancer);ko04921(Oxytocin signaling pathway);ko04912(GnRH signaling pathway);ko04722(Neurotrophin signaling pathway);ko04657(IL-17 signaling pathway);ko04540(Gap junction);ko04010(MAPK signaling pathway)
ENSMUSG00000001036	2654	24.452869594977	1912	22.3226353284411	1999	21.9771462720624	2623	26.5227331960387	2065	22.5770633769663	2145	26.5861901977112	1807	22.5102566216612	1819	20.2720381369962	1962	22.9538069633689	1948	19.5208981611196	2018	18.6350959425499	1487	16.9284774249103	11	61408075	61470513	-	5228	Epn2	GO:0001701;GO:0005543;GO:0005737;GO:0005768;GO:0005886;GO:0006897;GO:0007219;GO:0008289;GO:0030100;GO:0030125;GO:0030128;GO:0030276;GO:0030948;GO:0043231;GO:0045747;GO:0048568;GO:1903671	K12471	-	F;T	KOG2056;35IN3;39RFQ;3BBNU;3CU0Z;3J4GY;485GI;49267;4PXNF	epsin 2 [Source:MGI Symbol;Acc:MGI:1333766]	13855	Q8CHU3;Q5NCM7	GO:0001701//in utero embryonic development;GO:0006897//endocytosis;GO:0007219//Notch signaling pathway;GO:0030100//regulation of endocytosis;GO:0030948//negative regulation of vascular endothelial growth factor receptor signaling pathway;GO:0045747//positive regulation of Notch signaling pathway;GO:0048568//embryonic organ development;GO:1903671//negative regulation of sprouting angiogenesis;	GO:0005737//cytoplasm;GO:0005768//endosome;GO:0005886//plasma membrane;GO:0030125//clathrin vesicle coat;GO:0030128//clathrin coat of endocytic vesicle;GO:0043231//intracellular membrane-bounded organelle;	GO:0005543//phospholipid binding;GO:0008289//lipid binding;GO:0030276//clathrin binding;	ko04144(Endocytosis)
ENSMUSG00000001039	222	6.71276881993703	155	5.93894191640236	210	7.57700549872295	205	6.8028931559184	178	6.38685713239697	96	3.90498928908054	136	5.56007954698531	174	6.36405269347982	206	7.90938553730084	230	7.56412125973899	214	6.48550872024886	170	6.3514905266709	11	61395970	61403757	+	1593	B9d1	GO:0001701;GO:0001944;GO:0005515;GO:0005737;GO:0005813;GO:0005856;GO:0005929;GO:0007224;GO:0008158;GO:0016020;GO:0030030;GO:0032880;GO:0035869;GO:0036038;GO:0036064;GO:0042733;GO:0042995;GO:0043010;GO:0060271;GO:0060563	K16744	-	S	KOG4027;35JWC;39EKP;3BAG0;3CUPN;3J84R;484I4;492YR;4Q0ZY	B9 protein domain 1 [Source:MGI Symbol;Acc:MGI:1351471]	27078	Q9R1S0	GO:0001701//in utero embryonic development;GO:0001944//vasculature development;GO:0007224//smoothened signaling pathway;GO:0030030//cell projection organization;GO:0032880//regulation of protein localization;GO:0042733//embryonic digit morphogenesis;GO:0043010//camera-type eye development;GO:0060271//cilium assembly;GO:0060563//neuroepithelial cell differentiation;	GO:0005737//cytoplasm;GO:0005813//centrosome;GO:0005856//cytoskeleton;GO:0005929//cilium;GO:0016020//membrane;GO:0035869//ciliary transition zone;GO:0036038//MKS complex;GO:0036064//ciliary basal body;GO:0042995//cell projection;	GO:0005515//protein binding;GO:0008158//hedgehog receptor activity;	-
ENSMUSG00000001052	2808	22.468035654641	2646	26.8278892027708	2373	22.6566309438475	3012	26.4492913845738	2674	25.3891339387836	2567	27.6308195867527	2416	26.1371548655557	2495	24.1476211212432	2535	25.7556653331394	2487	21.6434114760527	2710	21.732958448921	2230	22.0470699941767	3	129776408	129855202	-	6020	Sec24b	GO:0000149;GO:0001843;GO:0002093;GO:0003151;GO:0005515;GO:0005789;GO:0005829;GO:0006886;GO:0006888;GO:0008270;GO:0012507;GO:0015031;GO:0016020;GO:0021747;GO:0030127;GO:0030134;GO:0031410;GO:0035909;GO:0060088;GO:0060425;GO:0060463;GO:0060982;GO:0061156;GO:0070971;GO:0072359;GO:0090110;GO:0090178;GO:1901301	K14007	-	U	KOG1985;35B1E;3AGJX;3BG52;3CS67;3JFDW;483S5;48VR8;4Q09N	Sec24 related gene family, member B (S. cerevisiae) [Source:MGI Symbol;Acc:MGI:2139764]	99683	-	GO:0001843//neural tube closure;GO:0002093//auditory receptor cell morphogenesis;GO:0003151//outflow tract morphogenesis;GO:0006886//intracellular protein transport;GO:0006888//endoplasmic reticulum to Golgi vesicle-mediated transport;GO:0015031//protein transport;GO:0021747//cochlear nucleus development;GO:0035909//aorta morphogenesis;GO:0060088//auditory receptor cell stereocilium organization;…	GO:0005789//endoplasmic reticulum membrane;GO:0005829//cytosol;GO:0012507//ER to Golgi transport vesicle membrane;GO:0016020//membrane;GO:0030127//COPII vesicle coat;GO:0030134//COPII-coated ER to Golgi transport vesicle;GO:0031410//cytoplasmic vesicle;GO:0070971//endoplasmic reticulum exit site;	GO:0000149//SNARE binding;GO:0005515//protein binding;GO:0008270//zinc ion binding;	ko04141(Protein processing in endoplasmic reticulum)
ENSMUSG00000001053	420	7.41599479978579	358	8.00998709032439	315	6.63682354809329	296	5.73591768118141	351	7.35437423304688	337	8.00478966176108	297	7.09038725674173	260	5.55302049538517	298	6.68133425026733	334	6.41428899289055	357	6.31785857756572	283	6.17425523491299	11	51533890	51541669	-	2728	N4bp3	GO:0005515;GO:0007399;GO:0008150;GO:0030424;GO:0030425;GO:0031410;GO:0042995	-	-	S	2QVNK;35IND;38BID;3BF6W;3CU9W;3J3GM;482ZZ;4950V;4PXG3	NEDD4 binding protein 3 [Source:MGI Symbol;Acc:MGI:2442218]	212706	Q8C7U1	GO:0007399//nervous system development;GO:0008150//biological_process;	GO:0030424//axon;GO:0030425//dendrite;GO:0031410//cytoplasmic vesicle;GO:0042995//cell projection;	GO:0005515//protein binding;	-
ENSMUSG00000001054	397	8.84912300751946	318	8.98184401594127	380	10.1070150692954	498	12.1823238588599	415	10.976813990459	287	8.60580536626571	285	8.58910606040594	401	10.8115982708784	323	9.14195451803875	518	12.5580270735848	462	10.3212728418538	357	9.83231895366597	11	51514498	51526723	-	2161	Rmnd5b	GO:0004842;GO:0005515;GO:0005634;GO:0005737;GO:0005829;GO:0016567;GO:0016740;GO:0034657;GO:0043161;GO:0046872;GO:0061630	K23333	EC:2.3.2.27	O;J	KOG2817;35KYN;38CGT;3BGZ1;3CRCB;3J21A;482RZ;48WZ4;4PVY2	required for meiotic nuclear division 5 homolog B [Source:MGI Symbol;Acc:MGI:1913339]	66089	Q91YQ7	GO:0016567//protein ubiquitination;GO:0043161//proteasome-mediated ubiquitin-dependent protein catabolic process;	GO:0005634//nucleus;GO:0005737//cytoplasm;GO:0005829//cytosol;GO:0034657//GID complex;	GO:0004842//ubiquitin-protein transferase activity;GO:0005515//protein binding;GO:0016740//transferase activity;GO:0046872//metal ion binding;GO:0061630//ubiquitin protein ligase activity;	-
ENSMUSG00000001056	1562	65.6539566549905	949	50.5445984051944	1253	62.8435249256647	986	45.482870106903	1419	70.7751425647488	984	55.6384305056102	1016	57.7386948583382	1234	62.7380240659178	1210	64.5791097134545	1220	55.7726955893935	1470	61.9268182923698	1179	61.2310485483799	11	51510562	51514541	+	1146	Nhp2	GO:0000454;GO:0000469;GO:0000470;GO:0003723;GO:0003730;GO:0005515;GO:0005634;GO:0005697;GO:0005730;GO:0005732;GO:0006364;GO:0007004;GO:0015030;GO:0031118;GO:0031120;GO:0031429;GO:0034511;GO:0034513;GO:0042254;GO:0070034;GO:0090661;GO:1990904	K11129	-	A;J	KOG3167;35IYP;3A0G7;3BPVH;3D6NR;3J9P6;48E6F;492ZW;4Q3CU	NHP2 ribonucleoprotein [Source:MGI Symbol;Acc:MGI:1098547]	52530	Q9CRB2	GO:0000454//snoRNA guided rRNA pseudouridine synthesis;GO:0000469//cleavage involved in rRNA processing;GO:0000470//maturation of LSU-rRNA;GO:0006364//rRNA processing;GO:0007004//telomere maintenance via telomerase;GO:0031118//rRNA pseudouridine synthesis;GO:0031120//snRNA pseudouridine synthesis;GO:0042254//ribosome biogenesis;	GO:0005634//nucleus;GO:0005697//telomerase holoenzyme complex;GO:0005730//nucleolus;GO:0005732//sno(s)RNA-containing ribonucleoprotein complex;GO:0015030//Cajal body;GO:0031429//box H/ACA snoRNP complex;GO:0090661//box H/ACA telomerase RNP complex;GO:1990904//ribonucleoprotein complex;	GO:0003723//RNA binding;GO:0003730//mRNA 3'-UTR binding;GO:0005515//protein binding;GO:0034511//U3 snoRNA binding;GO:0034513//box H/ACA snoRNA binding;GO:0070034//telomerase RNA binding;	ko03008(Ribosome biogenesis in eukaryotes)
ENSMUSG00000001062	367	3.43060261228796	281	3.32842927310109	331	3.69200206110461	326	3.34436001566242	258	2.86182147660505	265	3.33234625347472	298	3.76629205441089	336	3.79908866398514	296	3.51336175517739	359	3.64989800358453	365	3.41962727260329	327	3.77685332557695	8	123969095	123981087	-	5153	Vps9d1	GO:0003674;GO:0005085;GO:0005829;GO:0008150;GO:0016192;GO:0030139;GO:0031267;GO:0042802;GO:0050790	-	-	M;G;U	KOG2319;35URK;39NPX;3CQ8C;3E6DK;3JQA9;48RVC;49N9C;4QAEH	VPS9 domain containing 1 [Source:MGI Symbol;Acc:MGI:1914143]	72325	Q8C190	GO:0008150//biological_process;GO:0016192//vesicle-mediated transport;GO:0050790//regulation of catalytic activity;	GO:0005829//cytosol;GO:0030139//endocytic vesicle;	GO:0003674//molecular_function;GO:0005085//guanyl-nucleotide exchange factor activity;GO:0031267//small GTPase binding;GO:0042802//identical protein binding;	-
ENSMUSG00000001065	291	2.53473376380795	240	2.64898357752896	302	3.13888854504317	270	2.5810368061501	246	2.54268728216821	246	2.8825335153449	271	3.19155278783135	280	2.95007593211504	285	3.15218014788029	272	2.57685626649883	272	2.37459649697398	224	2.41082338858954	8	123980934	123996484	+	5530	Zfp276	GO:0000775;GO:0000776;GO:0003677;GO:0005634;GO:0005694;GO:0006357;GO:0008270;GO:0043035;GO:0046872;GO:1990837	-	-	S;K	35E86;396WC;3B9Z6;3CRRB;3J3Z3;48691;48W6R;4PXT6	zinc finger protein (C2H2 type) 276 [Source:MGI Symbol;Acc:MGI:1888495]	57247	Q8CE64	GO:0006357//regulation of transcription by RNA polymerase II;	GO:0000775//chromosome, centromeric region;GO:0000776//kinetochore;GO:0005634//nucleus;GO:0005694//chromosome;	GO:0003677//DNA binding;GO:0008270//zinc ion binding;GO:0043035//chromatin insulator sequence binding;GO:0046872//metal ion binding;GO:1990837//sequence-specific double-stranded DNA binding;	-
ENSMUSG00000001076	3	0.0980366050291512	1	0.0414090886016937	1	0.0389938933884657	0	0	1	0.0387780076071699	1	0.0439609335248848	0	0	1	0.0395278152369553	1	0.0414948135346664	4	0.14217031640333	0	0	0	0	15	98981967	98985698	-	1474	C1ql4	GO:0005515;GO:0005576;GO:0005581;GO:0005615;GO:0042802;GO:0045599;GO:0048144;GO:0048147;GO:0070371;GO:0070373	K23284	-	S	2QSVI;35CX0;39RVC;3BI5E;3CT5W;3JBRC;47ZVA;48XM1;4PWPJ	complement component 1, q subcomponent-like 4 [Source:MGI Symbol;Acc:MGI:3579909]	239659	Q4ZJM9	GO:0045599//negative regulation of fat cell differentiation;GO:0048144//fibroblast proliferation;GO:0048147//negative regulation of fibroblast proliferation;GO:0070371//ERK1 and ERK2 cascade;GO:0070373//negative regulation of ERK1 and ERK2 cascade;	GO:0005576//extracellular region;GO:0005581//collagen trimer;GO:0005615//extracellular space;	GO:0005515//protein binding;GO:0042802//identical protein binding;	-
ENSMUSG00000001082	763	12.6996134859819	627	13.2239795672108	618	12.2739410131796	720	13.1519313872472	693	13.6872967403549	708	15.8525495988603	579	13.0298047936991	560	11.2743053936394	572	12.0889561665018	649	11.7487751468255	794	13.2454898964939	667	13.7173372510959	5	34790986	34794556	-	2894	Mfsd10	GO:0005634;GO:0005637;GO:0006915;GO:0008514;GO:0016020;GO:0016021;GO:0022857;GO:0030659;GO:0031526;GO:0043252;GO:0055085	-	-	S;Q;I	KOG2615;35B8C;38H2F;3B9W5;3CR7M;3J675;481MZ;498BI;4PYDZ	major facilitator superfamily domain containing 10 [Source:MGI Symbol;Acc:MGI:1915544]	68294	Q9D2V8	GO:0006915//apoptotic process;GO:0043252//sodium-independent organic anion transport;GO:0055085//transmembrane transport;	GO:0005634//nucleus;GO:0005637//nuclear inner membrane;GO:0016020//membrane;GO:0016021//integral component of membrane;GO:0030659//cytoplasmic vesicle membrane;GO:0031526//brush border membrane;	GO:0008514//organic anion transmembrane transporter activity;GO:0022857//transmembrane transporter activity;	-
ENSMUSG00000001089	2768	16.4362461246835	2704	20.3456655329655	2589	18.3441753001177	2164	14.102135371582	2247	15.8328138411662	2214	17.685366501321	2506	20.1192133986134	2664	19.1340353910627	2633	19.8524548952427	2107	13.6076464102415	2393	14.2416663391929	1901	13.9475100805515	4	136197072	136282091	+	8112	Luzp1	GO:0003281;GO:0003674;GO:0005634;GO:0021503;GO:0060840	K25831	-	S	2QV81;35FR3;39D36;3BAW1;3CT62;3J2SK;48381;4915J;4PZSM	leucine zipper protein 1 [Source:MGI Symbol;Acc:MGI:107629]	269593	Q8R4U7	GO:0003281//ventricular septum development;GO:0021503//neural fold bending;GO:0060840//artery development;	GO:0005634//nucleus;	GO:0003674//molecular_function;	-
ENSMUSG00000001095	0	0	2	0.0506111082909589	1	0.0238296015151735	0	0	0	0	0	0	2	0.0540020895421642	1	0.0241558870892505	6	0.15214764962711	0	0	1	0.0200156061424893	1	0.0246754570504993	11	78287913	78313043	-	2412	Slc13a2	GO:0006811;GO:0006814;GO:0015138;GO:0015139;GO:0015141;GO:0015293;GO:0015741;GO:0015742;GO:0016020;GO:0016021;GO:0016324;GO:0017153;GO:0022857;GO:0055085;GO:0071285;GO:0071422;GO:0098656	K14445	-	P	KOG1281;35I3J;38C60;3BBN0;3CTA5;3J9GN;4847R;4923D;4Q3XR	solute carrier family 13 (sodium-dependent dicarboxylate transporter), member 2 [Source:MGI Symbol;Acc:MGI:1276558]	20500	Q9ES88	GO:0006811//ion transport;GO:0006814//sodium ion transport;GO:0015741//fumarate transport;GO:0015742//alpha-ketoglutarate transport;GO:0055085//transmembrane transport;GO:0071285//cellular response to lithium ion;GO:0071422//succinate transmembrane transport;GO:0098656//anion transmembrane transport;	GO:0016020//membrane;GO:0016021//integral component of membrane;GO:0016324//apical plasma membrane;	GO:0015138//fumarate transmembrane transporter activity;GO:0015139//alpha-ketoglutarate transmembrane transporter activity;GO:0015141//succinate transmembrane transporter activity;GO:0015293//symporter activity;GO:0017153//sodium:dicarboxylate symporter activity;GO:0022857//transmembrane transporter activity;	-
ENSMUSG00000001098	1413	16.8512763525398	1140	17.2275751727512	1242	17.6742838765564	1216	15.9153167562747	1087	15.3829159080209	1049	16.8292989354911	1118	18.0270981298382	1180	17.0219162163756	1071	16.2183593378943	1410	18.2890725051805	1388	16.5905835894453	1149	16.9312368319557	5	114501628	114518569	-	4039	Kctd10	GO:0001525;GO:0004842;GO:0005112;GO:0005515;GO:0005634;GO:0005654;GO:0005829;GO:0006511;GO:0007507;GO:0016567;GO:0031463;GO:0035024;GO:0036038;GO:0042802;GO:0043161;GO:0045746;GO:0051260	K15074	-	S;P	KOG2716;35JIJ;38GB9;3BCFW;3CWYQ;3J5CS;480YY;48Y82;4PX9N	potassium channel tetramerisation domain containing 10 [Source:MGI Symbol;Acc:MGI:2141207]	330171	Q922M3	GO:0001525//angiogenesis;GO:0006511//ubiquitin-dependent protein catabolic process;GO:0007507//heart development;GO:0016567//protein ubiquitination;GO:0035024//negative regulation of Rho protein signal transduction;GO:0043161//proteasome-mediated ubiquitin-dependent protein catabolic process;GO:0045746//negative regulation of Notch signaling pathway;GO:0051260//protein homooligomerization;	GO:0005634//nucleus;GO:0005654//nucleoplasm;GO:0005829//cytosol;GO:0031463//Cul3-RING ubiquitin ligase complex;GO:0036038//MKS complex;	GO:0004842//ubiquitin-protein transferase activity;GO:0005112//Notch binding;GO:0005515//protein binding;GO:0042802//identical protein binding;	-
ENSMUSG00000001100	1637	20.8437967808468	1286	20.7490292429767	1503	22.8358258732385	1225	17.1180902713527	1159	17.5117710134365	1000	17.1288437789268	1216	20.934139123771	1410	21.7161616493718	1317	21.2931902544751	1336	18.501908932176	1602	20.4442988393143	1267	19.9334643003315	11	78403019	78413562	+	3783	Poldip2	GO:0003677;GO:0005634;GO:0005737;GO:0005739;GO:0005759;GO:0005886;GO:0005911;GO:0006281;GO:0006974;GO:0016242;GO:0030496;GO:0030674;GO:0042645;GO:0045931;GO:0051894;GO:0070584;GO:0070987;GO:0072686;GO:0090307;GO:1903490;GO:1904531;GO:1990874;GO:2001108	K17809	-	P	KOG4408;35H8U;38DQ6;3BDHN;3CT8G;3J4ZZ;482TJ;48XZW;4PWG4	polymerase (DNA-directed), delta interacting protein 2 [Source:MGI Symbol;Acc:MGI:1915061]	67811	Q91VA6	GO:0006281//DNA repair;GO:0006974//cellular response to DNA damage stimulus;GO:0016242//negative regulation of macroautophagy;GO:0045931//positive regulation of mitotic cell cycle;GO:0051894//positive regulation of focal adhesion assembly;GO:0070584//mitochondrion morphogenesis;GO:0070987//error-free translesion synthesis;GO:0090307//mitotic spindle assembly;GO:1903490//positive regulation of mit…	GO:0005634//nucleus;GO:0005737//cytoplasm;GO:0005739//mitochondrion;GO:0005759//mitochondrial matrix;GO:0005886//plasma membrane;GO:0005911//cell-cell junction;GO:0030496//midbody;GO:0042645//mitochondrial nucleoid;GO:0072686//mitotic spindle;	GO:0003677//DNA binding;GO:0030674//protein-macromolecule adaptor activity;	-
ENSMUSG00000001103	0	0	0	0	0	0	0	0	0	0	1	0.0476809536539221	0	0	0	0	0	0	0	0	0	0	0	0	11	78394273	78395907	+	1359	Sebox	GO:0003674;GO:0003677;GO:0005575;GO:0005634;GO:0009792;GO:0030154;GO:0048477	K24904	-	K	KOG0490;35Q0N;3A6JJ;3BSKV;3D9TQ;3JDSN;48DR6;49CXT;4Q54E	SEBOX homeobox [Source:MGI Symbol;Acc:MGI:108012]	18292	P70368	GO:0009792//embryo development ending in birth or egg hatching;GO:0030154//cell differentiation;GO:0048477//oogenesis;	GO:0005575//cellular_component;GO:0005634//nucleus;	GO:0003674//molecular_function;GO:0003677//DNA binding;	-
ENSMUSG00000001105	404	12.7607445133201	247	9.88599223601799	314	11.8346082887501	289	10.0180585124102	266	9.96999103911448	207	8.79558827229233	244	10.420243198056	404	15.4351841720301	298	11.9519212031012	243	8.34800791311105	276	8.73746176808449	279	10.888720964734	11	78427187	78432563	+	1525	Ift20	GO:0001669;GO:0001736;GO:0001750;GO:0001822;GO:0002046;GO:0002177;GO:0005515;GO:0005737;GO:0005794;GO:0005801;GO:0005813;GO:0005814;GO:0005856;GO:0005902;GO:0005929;GO:0007224;GO:0007283;GO:0008542;GO:0022008;GO:0030030;GO:0030154;GO:0030992;GO:0031267;GO:0031410;GO:0031514;GO:0032391;GO:0032420;GO:0034067;GO:0035720;GO:0035845;GO:0036064;GO:0036372;GO:0042073;GO:0042995;GO:0043005;GO:0044292;GO:…	K16473	-	S	2RYYR;35DF7;3A0G5;3BPTE;3D6QG;3JDXN;48BTM;49510;4Q5E1	intraflagellar transport 20 [Source:MGI Symbol;Acc:MGI:1915585]	55978	Q61025	GO:0001736//establishment of planar polarity;GO:0001822//kidney development;GO:0007224//smoothened signaling pathway;GO:0007283//spermatogenesis;GO:0008542//visual learning;GO:0022008//neurogenesis;GO:0030030//cell projection organization;GO:0030154//cell differentiation;GO:0034067//protein localization to Golgi apparatus;GO:0035720//intraciliary anterograde transport;GO:0035845//photoreceptor ce…	GO:0001669//acrosomal vesicle;GO:0001750//photoreceptor outer segment;GO:0002177//manchette;GO:0005737//cytoplasm;GO:0005794//Golgi apparatus;GO:0005801//cis-Golgi network;GO:0005813//centrosome;GO:0005814//centriole;GO:0005856//cytoskeleton;GO:0005902//microvillus;GO:0005929//cilium;GO:0030992//intraciliary transport particle B;GO:0031410//cytoplasmic vesicle;GO:0031514//motile cilium;GO:0032391…	GO:0002046//opsin binding;GO:0005515//protein binding;GO:0031267//small GTPase binding;	-
ENSMUSG00000001119	353	3.88208541871979	345	4.80770863621445	345	4.52729785498549	88	1.06209686398181	55	0.717747277788416	67	0.991208646815199	327	4.86218539635318	326	4.33654426687733	323	4.51044833641135	413	4.93994783985866	348	3.83575785878039	280	3.80475266521124	10	76544626	76562002	-	4380	Col6a1	GO:0005518;GO:0005576;GO:0005581;GO:0005615;GO:0007155;GO:0030020;GO:0031012;GO:0032991;GO:0035987;GO:0042383;GO:0048407;GO:0062023;GO:0071230;GO:0110165	K06238	-	W;D	KOG3544;35P5B;39BNQ;3BEBE;3CVZ7;3JB9V;480AT;490PD;4Q0PV	collagen, type VI, alpha 1 [Source:MGI Symbol;Acc:MGI:88459]	12833	Q04857;B0LAD9	GO:0007155//cell adhesion;GO:0035987//endodermal cell differentiation;GO:0071230//cellular response to amino acid stimulus;	GO:0005576//extracellular region;GO:0005581//collagen trimer;GO:0005615//extracellular space;GO:0031012//extracellular matrix;GO:0032991//protein-containing complex;GO:0042383//sarcolemma;GO:0062023//collagen-containing extracellular matrix;GO:0110165//cellular anatomical entity;	GO:0005518//collagen binding;GO:0030020//extracellular matrix structural constituent conferring tensile strength;GO:0048407//platelet-derived growth factor binding;	ko05165(Human papillomavirus infection);ko04974(Protein digestion and absorption);ko04512(ECM-receptor interaction);ko04510(Focal adhesion);ko04151(PI3K-Akt signaling pathway)
ENSMUSG00000001120	286	4.69697731134323	331	6.88825294041416	289	5.66343425468085	249	4.48789666876856	206	4.01456165764456	197	4.35229729119979	238	5.28472954555346	291	5.78071050148251	254	5.29679243372825	321	5.73375842886985	336	5.53061292781108	273	5.53978733610112	10	76597691	76797721	-	2933	Pcbp3	GO:0000122;GO:0001227;GO:0003676;GO:0003677;GO:0003690;GO:0003723;GO:0003729;GO:0005634;GO:0005737;GO:0010468;GO:0051252;GO:1990829;GO:1990904	K21444	-	A;S	KOG2190;35EEY;38G1X;3BB3H;3CSGT;3J62W;483XM;48X5N;4Q8EB	poly(rC) binding protein 3 [Source:MGI Symbol;Acc:MGI:1890470]	59093	P57722	GO:0000122//negative regulation of transcription by RNA polymerase II;GO:0010468//regulation of gene expression;GO:0051252//regulation of RNA metabolic process;	GO:0005634//nucleus;GO:0005737//cytoplasm;GO:1990904//ribonucleoprotein complex;	GO:0001227//DNA-binding transcription repressor activity, RNA polymerase II-specific;GO:0003676//nucleic acid binding;GO:0003677//DNA binding;GO:0003690//double-stranded DNA binding;GO:0003723//RNA binding;GO:0003729//mRNA binding;GO:1990829//C-rich single-stranded DNA binding;	-
ENSMUSG00000001123	506	11.4053991017567	470	13.424140571587	528	14.2011489916836	403	9.96910313145472	259	6.92752683769715	232	7.0347367878511	649	19.7787138381444	558	15.2135291576387	452	12.9367508319347	285	6.98693591692498	324	7.31958634210655	275	7.65897550846804	11	78853800	78875772	-	2137	Lgals9	GO:0001819;GO:0002376;GO:0005102;GO:0005515;GO:0005576;GO:0005615;GO:0005634;GO:0005737;GO:0005829;GO:0006935;GO:0007157;GO:0007565;GO:0010628;GO:0010629;GO:0010862;GO:0016936;GO:0019899;GO:0030246;GO:0032496;GO:0032689;GO:0032722;GO:0032732;GO:0032733;GO:0032755;GO:0032760;GO:0032815;GO:0032823;GO:0043032;GO:0043322;GO:0043539;GO:0045089;GO:0045185;GO:0045591;GO:0048030;GO:0050728;GO:0051353;GO:…	K10093	-	S;W	KOG3587;35N30;39NQN;3BFNV;3D1P8;3JDI1;489U2;490HN;4Q00T	lectin, galactose binding, soluble 9 [Source:MGI Symbol;Acc:MGI:109496]	16859	O08573;G3X9T7	GO:0001819//positive regulation of cytokine production;GO:0002376//immune system process;GO:0006935//chemotaxis;GO:0007157//heterophilic cell-cell adhesion via plasma membrane cell adhesion molecules;GO:0007565//female pregnancy;GO:0010628//positive regulation of gene expression;GO:0010629//negative regulation of gene expression;GO:0010862//positive regulation of pathway-restricted SMAD protein p…	GO:0005576//extracellular region;GO:0005615//extracellular space;GO:0005634//nucleus;GO:0005737//cytoplasm;GO:0005829//cytosol;GO:0062023//collagen-containing extracellular matrix;	GO:0005102//signaling receptor binding;GO:0005515//protein binding;GO:0016936//galactoside binding;GO:0019899//enzyme binding;GO:0030246//carbohydrate binding;GO:0043539//protein serine/threonine kinase activator activity;GO:0048030//disaccharide binding;	-
ENSMUSG00000001127	1849	13.6162417723171	1595	14.8836583970708	1719	15.1051767361343	1845	14.9110348840242	1486	12.9854688663004	1367	13.5421853987823	1342	13.361839141369	1643	14.6350330897698	1496	13.9887447339164	1902	15.2339591122123	2024	14.9386863537295	1615	14.6950438595588	X	20664053	20726758	+	6541	Araf	GO:0000165;GO:0000166;GO:0004672;GO:0004674;GO:0004709;GO:0005515;GO:0005524;GO:0005739;GO:0005829;GO:0006468;GO:0007165;GO:0016301;GO:0016310;GO:0016740;GO:0032006;GO:0032434;GO:0033138;GO:0043066;GO:0046872;GO:0106310	K08845	EC:2.7.11.1	T;K;L	KOG0193;35IQT;38DE5;3BFQ4;3CRAQ;3JE7B;483F4;48VQX;4PT39	Araf proto-oncogene, serine/threonine kinase [Source:MGI Symbol;Acc:MGI:88065]	11836	P04627	GO:0000165//MAPK cascade;GO:0006468//protein phosphorylation;GO:0007165//signal transduction;GO:0016310//phosphorylation;GO:0032006//regulation of TOR signaling;GO:0032434//regulation of proteasomal ubiquitin-dependent protein catabolic process;GO:0033138//positive regulation of peptidyl-serine phosphorylation;GO:0043066//negative regulation of apoptotic process;	GO:0005739//mitochondrion;GO:0005829//cytosol;	GO:0000166//nucleotide binding;GO:0004672//protein kinase activity;GO:0004674//protein serine/threonine kinase activity;GO:0004709//MAP kinase kinase kinase activity;GO:0005515//protein binding;GO:0005524//ATP binding;GO:0016301//kinase activity;GO:0016740//transferase activity;GO:0046872//metal ion binding;GO:0106310//protein serine kinase activity;	ko05226(Gastric cancer);ko05225(Hepatocellular carcinoma);ko05224(Breast cancer);ko05223(Non-small cell lung cancer);ko05221(Acute myeloid leukemia);ko05220(Chronic myeloid leukemia);ko05219(Bladder cancer);ko05218(Melanoma);ko05215(Prostate cancer);ko05214(Glioma);ko05213(Endometrial cancer);ko05212(Pancreatic cancer);ko05211(Renal cell carcinoma);ko05210(Colorectal cancer);ko05208(Chemical carc…
ENSMUSG00000001128	103	2.85793268984942	73	2.5666478984559	101	3.34399590110279	122	3.71505865257985	85	2.79867314118797	78	2.9114495675248	77	2.88867628978367	81	2.7185391546089	75	2.64242605775194	129	3.89301799867908	116	3.2259253881448	102	3.49697848236869	X	20791693	20797794	-	1736	Cfp	GO:0002376;GO:0005576;GO:0005615;GO:0005886;GO:0006956;GO:0006957;GO:0030141;GO:0045087;GO:0050778;GO:1903028	K15412	-	P;U	KOG4475;35FT5;39UPJ;3BJSU;3D2C9;3JD2M;48306;48VDY;4PVH1	complement factor properdin [Source:MGI Symbol;Acc:MGI:97545]	18636	P11680;A2AE15	GO:0002376//immune system process;GO:0006956//complement activation;GO:0006957//complement activation, alternative pathway;GO:0045087//innate immune response;GO:0050778//positive regulation of immune response;GO:1903028//positive regulation of opsonization;	GO:0005576//extracellular region;GO:0005615//extracellular space;GO:0005886//plasma membrane;GO:0030141//secretory granule;	-	ko05168(Herpes simplex virus 1 infection)
ENSMUSG00000001131	940	50.9893387628343	495	34.024001482493	731	47.3149618949453	531	31.610918871719	750	48.2759993352773	568	41.4476354694891	486	35.6435683717287	548	35.9557115014427	567	39.0536287951641	595	35.103500167571	862	46.864107452162	745	49.9327880544192	X	20736405	20740974	+	888	Timp1	GO:0001775;GO:0002020;GO:0002248;GO:0004857;GO:0005125;GO:0005515;GO:0005576;GO:0005604;GO:0005615;GO:0007165;GO:0007568;GO:0008083;GO:0008191;GO:0008270;GO:0008284;GO:0009725;GO:0010033;GO:0010466;GO:0010951;GO:0030414;GO:0031012;GO:0034097;GO:0042060;GO:0043066;GO:0043086;GO:0043434;GO:0046872;GO:0051045;GO:0051216;GO:0071492;GO:1901164;GO:1905049;GO:2001044	K16451	-	O	KOG4745;35KGX;39VNT;3BNV6;3D2QV;3J47Q;481PW;495PV;4PY4A	tissue inhibitor of metalloproteinase 1 [Source:MGI Symbol;Acc:MGI:98752]	21857	P12032	GO:0001775//cell activation;GO:0002248//connective tissue replacement involved in inflammatory response wound healing;GO:0007165//signal transduction;GO:0007568//aging;GO:0008284//positive regulation of cell population proliferation;GO:0009725//response to hormone;GO:0010033//response to organic substance;GO:0010466//negative regulation of peptidase activity;GO:0010951//negative regulation of end…	GO:0005576//extracellular region;GO:0005604//basement membrane;GO:0005615//extracellular space;GO:0031012//extracellular matrix;	GO:0002020//protease binding;GO:0004857//enzyme inhibitor activity;GO:0005125//cytokine activity;GO:0005515//protein binding;GO:0008083//growth factor activity;GO:0008191//metalloendopeptidase inhibitor activity;GO:0008270//zinc ion binding;GO:0030414//peptidase inhibitor activity;GO:0046872//metal ion binding;	ko04066(HIF-1 signaling pathway)
ENSMUSG00000001134	39	1.14617292591128	34	1.26617320583434	31	1.08711834319253	40	1.29013929342734	42	1.46471561619565	25	0.988383404754121	27	1.07285908460766	30	1.06645514934604	31	1.15684198270473	46	1.47036548709752	35	1.03094415530747	44	1.59777724579341	X	20807961	20828256	-	1639	Uxt	GO:0000122;GO:0000226;GO:0000785;GO:0000922;GO:0003682;GO:0003712;GO:0003714;GO:0005634;GO:0005737;GO:0005813;GO:0005815;GO:0005856;GO:0006354;GO:0006357;GO:0006915;GO:0007098;GO:0048487;GO:1990062	-	-	O;K	KOG3047;35I6A;3A040;3BPF3;3D6YT;3JC6H;485QR;4953W;4PWV0	ubiquitously expressed prefoldin like chaperone [Source:MGI Symbol;Acc:MGI:1277988]	22294	Q9WTZ0	GO:0000122//negative regulation of transcription by RNA polymerase II;GO:0000226//microtubule cytoskeleton organization;GO:0006354//DNA-templated transcription, elongation;GO:0006357//regulation of transcription by RNA polymerase II;GO:0006915//apoptotic process;GO:0007098//centrosome cycle;	GO:0000785//chromatin;GO:0000922//spindle pole;GO:0005634//nucleus;GO:0005737//cytoplasm;GO:0005813//centrosome;GO:0005815//microtubule organizing center;GO:0005856//cytoskeleton;GO:1990062//RPAP3/R2TP/prefoldin-like complex;	GO:0003682//chromatin binding;GO:0003712//transcription coregulator activity;GO:0003714//transcription corepressor activity;GO:0048487//beta-tubulin binding;	-
ENSMUSG00000001138	837	6.27993172458229	688	6.54103639564498	714	6.39230174177309	867	7.13903702403065	785	6.98904124956077	766	7.73139979252508	646	6.55322926980547	666	6.04420931044786	620	5.9067414630936	775	6.32430922676572	827	6.21894235934126	722	6.69336762258423	1	36550948	36567318	+	6420	Cnnm3	GO:0005886;GO:0006811;GO:0010960;GO:0016020;GO:0016021;GO:0022857;GO:0043231;GO:0055085	K16302	-	S;E	KOG2118;35MFD;39RJH;3BJCC;3CZB7;3J9S6;481DW;492W9;4Q4ES	cyclin M3 [Source:MGI Symbol;Acc:MGI:2151055]	94218	Q32NY4	GO:0006811//ion transport;GO:0010960//magnesium ion homeostasis;GO:0055085//transmembrane transport;	GO:0005886//plasma membrane;GO:0016020//membrane;GO:0016021//integral component of membrane;GO:0043231//intracellular membrane-bounded organelle;	GO:0022857//transmembrane transporter activity;	-
ENSMUSG00000001143	805	5.26916222446165	660	5.47417009855574	797	6.22491752780472	703	5.05000824247511	539	4.18651775401413	581	5.11589614147441	677	5.99139204127931	697	5.51841388266241	678	5.6351073232459	788	5.60988342662944	728	4.77593740826446	615	4.97392029889519	1	36458952	36484352	-	7359	Lman2l	GO:0000139;GO:0005537;GO:0005783;GO:0005789;GO:0005793;GO:0005794;GO:0006888;GO:0007029;GO:0007030;GO:0015031;GO:0016020;GO:0016021;GO:0030134;GO:0030246;GO:0046872	K10083	-	B;U	KOG3839;35K6H;38FEY;3BHC9;3CYPI;3J9FX;482R1;4931U;4Q2DR	lectin, mannose-binding 2-like [Source:MGI Symbol;Acc:MGI:2443010]	214895	P59481	GO:0006888//endoplasmic reticulum to Golgi vesicle-mediated transport;GO:0007029//endoplasmic reticulum organization;GO:0007030//Golgi organization;GO:0015031//protein transport;	GO:0000139//Golgi membrane;GO:0005783//endoplasmic reticulum;GO:0005789//endoplasmic reticulum membrane;GO:0005793//endoplasmic reticulum-Golgi intermediate compartment;GO:0005794//Golgi apparatus;GO:0016020//membrane;GO:0016021//integral component of membrane;GO:0030134//COPII-coated ER to Golgi transport vesicle;	GO:0005537//mannose binding;GO:0030246//carbohydrate binding;GO:0046872//metal ion binding;	-
ENSMUSG00000001150	1455	9.73813930377795	1255	10.6435224026143	1296	10.3501723656467	1392	10.224528679599	1236	9.81634792986368	1168	10.5161247611942	1239	11.2118602563493	1198	9.69852321686925	1140	9.68823466320856	1457	10.6060695627861	1536	10.3035234314424	1266	10.4694703690077	10	76304761	76351691	+	7197	Mcm3ap	GO:0002376;GO:0003676;GO:0003682;GO:0004402;GO:0005634;GO:0005635;GO:0005643;GO:0005654;GO:0005694;GO:0005737;GO:0005829;GO:0006406;GO:0010484;GO:0015031;GO:0016446;GO:0016573;GO:0016740;GO:0016746;GO:0016973;GO:0031965;GO:0034728;GO:0042393;GO:0043966;GO:0044615;GO:0051028;GO:0070390	K24317	EC:2.3.1.48	D;U	KOG1860;35MGM;38FKX;3BBC0;3CSMP;3JFHU;48AHS;48XC8;4Q1H5	minichromosome maintenance complex component 3 associated protein [Source:MGI Symbol;Acc:MGI:1930089]	54387	Q9WUU9	GO:0002376//immune system process;GO:0006406//mRNA export from nucleus;GO:0015031//protein transport;GO:0016446//somatic hypermutation of immunoglobulin genes;GO:0016573//histone acetylation;GO:0016973//poly(A)+ mRNA export from nucleus;GO:0034728//nucleosome organization;GO:0043966//histone H3 acetylation;GO:0051028//mRNA transport;	GO:0005634//nucleus;GO:0005635//nuclear envelope;GO:0005643//nuclear pore;GO:0005654//nucleoplasm;GO:0005694//chromosome;GO:0005737//cytoplasm;GO:0005829//cytosol;GO:0031965//nuclear membrane;GO:0044615//nuclear pore nuclear basket;GO:0070390//transcription export complex 2;	GO:0003676//nucleic acid binding;GO:0003682//chromatin binding;GO:0004402//histone acetyltransferase activity;GO:0010484//H3 histone acetyltransferase activity;GO:0016740//transferase activity;GO:0016746//acyltransferase activity;GO:0042393//histone binding;	-
ENSMUSG00000001151	1431	5.67132967934722	981	4.92655040838551	911	4.30817393093131	1953	8.49451477633752	1572	7.39292473348579	1453	7.74659358818359	893	4.78508987569113	828	3.96927692264911	945	4.75558422057288	1899	8.18563084319538	1939	7.70201973575874	1583	7.75182914335925	10	76187097	76278620	-	12154	Pcnt	GO:0000226;GO:0005737;GO:0005813;GO:0005814;GO:0005815;GO:0005829;GO:0005856;GO:0007052;GO:0007165;GO:0034451;GO:0060090;GO:0060271;GO:0090316	K16481	-	S	2QV16;35G2I;38CZ7;3BA7R;3CRR4;3J9MY;486CC;491F9;4PTV0	pericentrin (kendrin) [Source:MGI Symbol;Acc:MGI:102722]	18541	P48725;A0A1W2P737;Q80U10	GO:0000226//microtubule cytoskeleton organization;GO:0007052//mitotic spindle organization;GO:0007165//signal transduction;GO:0060271//cilium assembly;GO:0090316//positive regulation of intracellular protein transport;	GO:0005737//cytoplasm;GO:0005813//centrosome;GO:0005814//centriole;GO:0005815//microtubule organizing center;GO:0005829//cytosol;GO:0005856//cytoskeleton;GO:0034451//centriolar satellite;	GO:0060090//molecular adaptor activity;	-
ENSMUSG00000001155	0	0	0	0	0	0	0	0	0	0	0	0	0	0	0	0	0	0	0	0	0	0	0	0	10	76411482	76426172	+	3192	Ftcd	GO:0000139;GO:0003824;GO:0005542;GO:0005737;GO:0005783;GO:0005793;GO:0005794;GO:0005814;GO:0005829;GO:0005856;GO:0005886;GO:0006547;GO:0006548;GO:0007010;GO:0008017;GO:0008152;GO:0016740;GO:0016829;GO:0019556;GO:0019557;GO:0030409;GO:0030412;GO:0030868;GO:0035999;GO:0044237	K13990	-	H;E	2QQBY;35MXF;39SDR;3BD2C;3CSGV;3JCAW;481PI;4959F;4Q3PV	formiminotransferase cyclodeaminase [Source:MGI Symbol;Acc:MGI:1339962]	14317	Q91XD4	GO:0006547//histidine metabolic process;GO:0006548//histidine catabolic process;GO:0007010//cytoskeleton organization;GO:0008152//metabolic process;GO:0019556//histidine catabolic process to glutamate and formamide;GO:0019557//histidine catabolic process to glutamate and formate;GO:0035999//tetrahydrofolate interconversion;GO:0044237//cellular metabolic process;	GO:0000139//Golgi membrane;GO:0005737//cytoplasm;GO:0005783//endoplasmic reticulum;GO:0005793//endoplasmic reticulum-Golgi intermediate compartment;GO:0005794//Golgi apparatus;GO:0005814//centriole;GO:0005829//cytosol;GO:0005856//cytoskeleton;GO:0005886//plasma membrane;GO:0030868//smooth endoplasmic reticulum membrane;	GO:0003824//catalytic activity;GO:0005542//folic acid binding;GO:0008017//microtubule binding;GO:0016740//transferase activity;GO:0016829//lyase activity;GO:0030409//glutamate formimidoyltransferase activity;GO:0030412//formimidoyltetrahydrofolate cyclodeaminase activity;	ko00670(One carbon pool by folate);ko00340(Histidine metabolism)
ENSMUSG00000001156	231	1.57338215463781	200	1.72615940607739	222	1.80428361789039	379	2.83303880242679	282	2.27923881024563	281	2.57471081736512	216	1.9891584159185	191	1.57358935731349	209	1.80757087476959	336	2.48910632010671	279	1.9046185127794	232	1.95248740924019	6	86624024	86646143	-	7072	Mxd1	GO:0000122;GO:0000785;GO:0000978;GO:0001227;GO:0005654;GO:0005739;GO:0005829;GO:0046983;GO:0070443	K09114	-	S;K	KOG2483;35P7A;38BCS;3BH3D;3CXU8;3J9C9;4898T;495UB;4PST8	MAX dimerization protein 1 [Source:MGI Symbol;Acc:MGI:96908]	17119	-	GO:0000122//negative regulation of transcription by RNA polymerase II;	GO:0000785//chromatin;GO:0005654//nucleoplasm;GO:0005739//mitochondrion;GO:0005829//cytosol;GO:0070443//Mad-Max complex;	GO:0000978//RNA polymerase II cis-regulatory region sequence-specific DNA binding;GO:0001227//DNA-binding transcription repressor activity, RNA polymerase II-specific;GO:0046983//protein dimerization activity;	-
ENSMUSG00000001157	833	6.17965302080205	577	5.42404851956927	689	6.09913017261948	729	5.9352318731907	632	5.56358401210473	480	4.79027255313822	554	5.55676760715677	723	6.48773629349357	605	5.69903432401193	821	6.62436381783286	827	6.14902355567086	755	6.92060493090748	6	86668750	86710365	-	6493	Gmcl1	GO:0005515;GO:0005634;GO:0005635;GO:0006355;GO:0007281;GO:0007283;GO:0016363;GO:0030154	K10485	-	S	KOG4682;35D2Q;38E9A;3BHTN;3CR6S;3J334;488SY;49330;4PXU1	germ cell-less, spermatogenesis associated 1 [Source:MGI Symbol;Acc:MGI:1345156]	23885	Q920G9	GO:0006355//regulation of transcription, DNA-templated;GO:0007281//germ cell development;GO:0007283//spermatogenesis;GO:0030154//cell differentiation;	GO:0005634//nucleus;GO:0005635//nuclear envelope;GO:0016363//nuclear matrix;	GO:0005515//protein binding;	-
ENSMUSG00000001158	739	19.3775905181971	635	21.0987984977133	663	20.7442842899285	755	21.7266796128906	728	22.651929329908	615	21.6935361184776	559	19.8180319396887	646	20.4891365159988	567	18.8784008547119	636	18.1382081514332	828	21.7604178492034	677	21.9342112295751	6	86652133	86661504	-	1837	Snrnp27	GO:0003674;GO:0005634;GO:0006397;GO:0008150;GO:0008380;GO:0046540	K12846	-	A;S	KOG3263;35VNW;3A8FS;3BS3V;3E49P;3JPX4;48QYN;49MIK;4QA1S	small nuclear ribonucleoprotein 27 (U4/U6.U5) [Source:MGI Symbol;Acc:MGI:1913868]	66618	Q8K194	GO:0006397//mRNA processing;GO:0008150//biological_process;GO:0008380//RNA splicing;	GO:0005634//nucleus;GO:0046540//U4/U6 x U5 tri-snRNP complex;	GO:0003674//molecular_function;	ko03040(Spliceosome)
ENSMUSG00000001166	67	1.34191254878294	49	1.24358121968646	72	1.72072512163455	92	2.02221958188485	48	1.14079899967671	41	1.10467154122365	64	1.73309658179726	58	1.4051193265022	46	1.16986043114533	38	0.827780016879761	36	0.722659090463465	45	1.11362748784249	5	120938259	120950579	-	2405	Oas1c	GO:0001730;GO:0003723;GO:0003725;GO:0005634;GO:0005654;GO:0005737;GO:0005739;GO:0005829;GO:0005840;GO:0006006;GO:0009615;GO:0016020;GO:0016779;GO:0032728;GO:0032760;GO:0034138;GO:0034142;GO:0035457;GO:0035458;GO:0042593;GO:0042742;GO:0043129;GO:0045071;GO:0051259;GO:0051607;GO:0060337;GO:0060339;GO:0060700;GO:0071639;GO:0071659;GO:0140374;GO:1901857;GO:2000342	-	-	O	KOG0001;39V3T;3BGAU;3CZZH;3JQ8I;484CV;48Z7T	2'-5' oligoadenylate synthetase 1C [Source:MGI Symbol;Acc:MGI:2149633]	114643	Q924S2	GO:0006006//glucose metabolic process;GO:0009615//response to virus;GO:0032728//positive regulation of interferon-beta production;GO:0032760//positive regulation of tumor necrosis factor production;GO:0034138//toll-like receptor 3 signaling pathway;GO:0034142//toll-like receptor 4 signaling pathway;GO:0035457//cellular response to interferon-alpha;GO:0035458//cellular response to interferon-beta;…	GO:0005634//nucleus;GO:0005654//nucleoplasm;GO:0005737//cytoplasm;GO:0005739//mitochondrion;GO:0005829//cytosol;GO:0005840//ribosome;GO:0016020//membrane;	GO:0001730//2'-5'-oligoadenylate synthetase activity;GO:0003723//RNA binding;GO:0003725//double-stranded RNA binding;GO:0016779//nucleotidyltransferase activity;	-
ENSMUSG00000001168	1	0.0282845871624523	3	0.107522601172454	1	0.0337504397267166	9	0.279372353454885	0	0	1	0.038049569005097	7	0.267695619445068	3	0.102637697579458	4	0.143660258720137	0	0	1	0.0283485860338721	0	0	5	120999484	121011569	+	1703	Oas1h	GO:0001730;GO:0003725;GO:0005634;GO:0005654;GO:0005737;GO:0005739;GO:0005829;GO:0005840;GO:0006006;GO:0009615;GO:0016020;GO:0016779;GO:0032728;GO:0032760;GO:0034138;GO:0034142;GO:0035457;GO:0035458;GO:0042593;GO:0042742;GO:0043129;GO:0045071;GO:0051259;GO:0051607;GO:0060337;GO:0060339;GO:0060700;GO:0071639;GO:0071659;GO:0140374;GO:1901857;GO:2000342	-	-	O	KOG0001;35FMM;39V3T;3BGAU;3CZZH;3JQ8I;484CV;48Z7T;4PS7C	2'-5' oligoadenylate synthetase 1H [Source:MGI Symbol;Acc:MGI:2180853]	246729	Q8VI97;E9Q326	GO:0006006//glucose metabolic process;GO:0009615//response to virus;GO:0032728//positive regulation of interferon-beta production;GO:0032760//positive regulation of tumor necrosis factor production;GO:0034138//toll-like receptor 3 signaling pathway;GO:0034142//toll-like receptor 4 signaling pathway;GO:0035457//cellular response to interferon-alpha;GO:0035458//cellular response to interferon-beta;…	GO:0005634//nucleus;GO:0005654//nucleoplasm;GO:0005737//cytoplasm;GO:0005739//mitochondrion;GO:0005829//cytosol;GO:0005840//ribosome;GO:0016020//membrane;	GO:0001730//2'-5'-oligoadenylate synthetase activity;GO:0003725//double-stranded RNA binding;GO:0016779//nucleotidyltransferase activity;	-
ENSMUSG00000001173	1470	7.46446535403276	1393	8.9631600529478	1380	8.36161273659559	1511	8.4204811675425	1264	7.61635061998651	1268	8.66164785029332	1162	7.97775840458378	1455	8.93676149106483	1294	8.3433883158578	1520	8.39473304067394	1570	7.99029074052543	1268	7.95570447507484	X	47001264	47054745	+	9486	Ocrl	GO:0001701;GO:0001750;GO:0003824;GO:0004439;GO:0004445;GO:0005096;GO:0005634;GO:0005737;GO:0005768;GO:0005769;GO:0005794;GO:0005802;GO:0005886;GO:0005905;GO:0005929;GO:0006629;GO:0007165;GO:0016020;GO:0016787;GO:0016791;GO:0030030;GO:0030136;GO:0030670;GO:0031267;GO:0031410;GO:0031901;GO:0034485;GO:0042995;GO:0043087;GO:0046855;GO:0046856;GO:0052658;GO:0052659;GO:0052745;GO:0060271	K01099	EC:3.1.3.36	T;U	KOG0565;35M2Q;38DAS;3B9FP;3CVI8;3JA9T;486KR;490J8;4Q6HS	OCRL, inositol polyphosphate-5-phosphatase [Source:MGI Symbol;Acc:MGI:109589]	320634	Q6NVF0	GO:0001701//in utero embryonic development;GO:0006629//lipid metabolic process;GO:0007165//signal transduction;GO:0030030//cell projection organization;GO:0043087//regulation of GTPase activity;GO:0046855//inositol phosphate dephosphorylation;GO:0046856//phosphatidylinositol dephosphorylation;GO:0060271//cilium assembly;	GO:0001750//photoreceptor outer segment;GO:0005634//nucleus;GO:0005737//cytoplasm;GO:0005768//endosome;GO:0005769//early endosome;GO:0005794//Golgi apparatus;GO:0005802//trans-Golgi network;GO:0005886//plasma membrane;GO:0005905//clathrin-coated pit;GO:0005929//cilium;GO:0016020//membrane;GO:0030136//clathrin-coated vesicle;GO:0030670//phagocytic vesicle membrane;GO:0031410//cytoplasmic vesicle;G…	GO:0003824//catalytic activity;GO:0004439//phosphatidylinositol-4,5-bisphosphate 5-phosphatase activity;GO:0004445//inositol-polyphosphate 5-phosphatase activity;GO:0005096//GTPase activator activity;GO:0016787//hydrolase activity;GO:0016791//phosphatase activity;GO:0031267//small GTPase binding;GO:0034485//phosphatidylinositol-3,4,5-trisphosphate 5-phosphatase activity;GO:0052658//inositol-1,4,5…	ko04070(Phosphatidylinositol signaling system);ko00562(Inositol phosphate metabolism)
ENSMUSG00000001175	11999	122.816756183582	9096	117.975461339474	9750	119.082179947372	13529	151.974015548109	13071	158.759552778731	11061	152.302439343272	8021	111.002936001391	9089	112.529004016814	8725	113.397848211774	8986	100.037058582516	11922	122.304727605395	9373	118.541168327583	12	100165694	100176073	+	4706	Calm1	GO:0000086;GO:0000922;GO:0002027;GO:0005509;GO:0005513;GO:0005515;GO:0005634;GO:0005654;GO:0005737;GO:0005813;GO:0005815;GO:0005819;GO:0005829;GO:0005856;GO:0005876;GO:0005886;GO:0005929;GO:0008076;GO:0008179;GO:0010856;GO:0010880;GO:0016020;GO:0016240;GO:0019855;GO:0019901;GO:0019904;GO:0030017;GO:0030234;GO:0030235;GO:0030426;GO:0030672;GO:0031432;GO:0031514;GO:0031800;GO:0031966;GO:0031982;GO:…	K02183	-	Z;T;D	KOG0027;35PHS;38ETU;3BAEQ;3CUJJ;3JBHU;481VF;48WHI	calmodulin 1 [Source:MGI Symbol;Acc:MGI:88251]	12313	P0DP26;P0DP27;P0DP28	GO:0000086//G2/M transition of mitotic cell cycle;GO:0002027//regulation of heart rate;GO:0005513//detection of calcium ion;GO:0010880//regulation of release of sequestered calcium ion into cytosol by sarcoplasmic reticulum;GO:0016240//autophagosome membrane docking;GO:0032465//regulation of cytokinesis;GO:0032516//positive regulation of phosphoprotein phosphatase activity;GO:0035307//positive re…	GO:0000922//spindle pole;GO:0005634//nucleus;GO:0005654//nucleoplasm;GO:0005737//cytoplasm;GO:0005813//centrosome;GO:0005815//microtubule organizing center;GO:0005819//spindle;GO:0005829//cytosol;GO:0005856//cytoskeleton;GO:0005876//spindle microtubule;GO:0005886//plasma membrane;GO:0005929//cilium;GO:0008076//voltage-gated potassium channel complex;GO:0016020//membrane;GO:0030017//sarcomere;GO:0…	GO:0005509//calcium ion binding;GO:0005515//protein binding;GO:0008179//adenylate cyclase binding;GO:0010856//adenylate cyclase activator activity;GO:0019855//calcium channel inhibitor activity;GO:0019901//protein kinase binding;GO:0019904//protein domain specific binding;GO:0030234//enzyme regulator activity;GO:0030235//nitric-oxide synthase regulator activity;GO:0031432//titin binding;GO:003180…	ko05418(Fluid shear stress and atherosclerosis);ko05417(Lipid and atherosclerosis);ko05214(Glioma);ko05200(Pathways in cancer);ko05170(Human immunodeficiency virus 1 infection);ko05167(Kaposi sarcoma-associated herpesvirus infection);ko05163(Human cytomegalovirus infection);ko05152(Tuberculosis);ko05133(Pertussis);ko05034(Alcoholism);ko05031(Amphetamine addiction);ko05022(Pathways of neurodegener…
ENSMUSG00000001211	1937	11.9772373303261	1665	13.0457765516255	1627	12.0045028416472	1660	11.2648702862629	1508	11.0648838363487	1571	13.0678191990544	1596	13.3429943389741	1499	11.2115193182605	1483	11.6438068918608	1479	9.94665691892854	1658	10.2752670682933	1363	10.4136003695907	10	78105012	78188323	-	7790	Agpat3	GO:0003841;GO:0005634;GO:0005635;GO:0005783;GO:0005789;GO:0006629;GO:0008654;GO:0012505;GO:0016020;GO:0016021;GO:0016024;GO:0016740;GO:0016746;GO:0042171	K13523	-	I	KOG1505;35I5X;38HYV;3BEKY;3CTTY;3J2MP;481JP;48ZRS;4PV8Z	1-acylglycerol-3-phosphate O-acyltransferase 3 [Source:MGI Symbol;Acc:MGI:1336186]	28169	Q9D517	GO:0006629//lipid metabolic process;GO:0008654//phospholipid biosynthetic process;GO:0016024//CDP-diacylglycerol biosynthetic process;	GO:0005634//nucleus;GO:0005635//nuclear envelope;GO:0005783//endoplasmic reticulum;GO:0005789//endoplasmic reticulum membrane;GO:0012505//endomembrane system;GO:0016020//membrane;GO:0016021//integral component of membrane;	GO:0003841//1-acylglycerol-3-phosphate O-acyltransferase activity;GO:0016740//transferase activity;GO:0016746//acyltransferase activity;GO:0042171//lysophosphatidic acid acyltransferase activity;	ko04072(Phospholipase D signaling pathway);ko00564(Glycerophospholipid metabolism);ko00561(Glycerolipid metabolism)
ENSMUSG00000001225	0	0	0	0	0	0	0	0	0	0	0	0	1	0.0102255487498587	0	0	0	0	0	0	0	0	0	0	12	31440870	31523916	+	6369	Slc26a3	GO:0005515;GO:0005886;GO:0005887;GO:0006821;GO:0008271;GO:0008272;GO:0015106;GO:0015108;GO:0015116;GO:0015297;GO:0015701;GO:0016020;GO:0016021;GO:0016324;GO:0019531;GO:0019532;GO:0031526;GO:0048240;GO:0051454;GO:0055085;GO:0060081;GO:0071320;GO:0097225;GO:1902358;GO:1902476	K14078	-	P;U	KOG0236;35KBQ;39W7W;3BFAH;3CZD2;3J4KZ;4894R;493PY;4Q1K0	solute carrier family 26, member 3 [Source:MGI Symbol;Acc:MGI:107181]	13487	Q9WVC8	GO:0006821//chloride transport;GO:0008272//sulfate transport;GO:0015701//bicarbonate transport;GO:0019532//oxalate transport;GO:0048240//sperm capacitation;GO:0051454//intracellular pH elevation;GO:0055085//transmembrane transport;GO:0060081//membrane hyperpolarization;GO:0071320//cellular response to cAMP;GO:1902358//sulfate transmembrane transport;GO:1902476//chloride transmembrane transport;	GO:0005886//plasma membrane;GO:0005887//integral component of plasma membrane;GO:0016020//membrane;GO:0016021//integral component of membrane;GO:0016324//apical plasma membrane;GO:0031526//brush border membrane;GO:0097225//sperm midpiece;	GO:0005515//protein binding;GO:0008271//secondary active sulfate transmembrane transporter activity;GO:0015106//bicarbonate transmembrane transporter activity;GO:0015108//chloride transmembrane transporter activity;GO:0015116//sulfate transmembrane transporter activity;GO:0015297//antiporter activity;GO:0019531//oxalate transmembrane transporter activity;	ko04978(Mineral absorption);ko04972(Pancreatic secretion)
ENSMUSG00000001227	197	2.39143760879997	161	2.47655152530805	182	2.63629379827039	269	3.58373741947124	204	2.93860679824737	177	2.89045353698977	147	2.41270121930795	127	1.86480039232045	153	2.35836525654361	207	2.73303443802616	231	2.8105179701671	171	2.56487943835498	17	56430085	56447343	-	3968	Sema6b	GO:0001755;GO:0005515;GO:0005615;GO:0005886;GO:0005887;GO:0007399;GO:0007411;GO:0007417;GO:0016020;GO:0016021;GO:0021766;GO:0030154;GO:0030215;GO:0030335;GO:0045499;GO:0048843;GO:0050919;GO:0071526	K06842	-	S;T	KOG3611;35FI3;38HJN;3BH6K;3CSBU;3JBJR;489BZ;48XSJ;4PY90	sema domain, transmembrane domain (TM), and cytoplasmic domain, (semaphorin) 6B [Source:MGI Symbol;Acc:MGI:1202889]	20359	O54951;Q3UTK5	GO:0001755//neural crest cell migration;GO:0007399//nervous system development;GO:0007411//axon guidance;GO:0007417//central nervous system development;GO:0021766//hippocampus development;GO:0030154//cell differentiation;GO:0030335//positive regulation of cell migration;GO:0048843//negative regulation of axon extension involved in axon guidance;GO:0050919//negative chemotaxis;GO:0071526//semaphor…	GO:0005615//extracellular space;GO:0005886//plasma membrane;GO:0005887//integral component of plasma membrane;GO:0016020//membrane;GO:0016021//integral component of membrane;	GO:0005515//protein binding;GO:0030215//semaphorin receptor binding;GO:0045499//chemorepellent activity;	ko04360(Axon guidance)
ENSMUSG00000001228	5709	64.5679347058182	3847	55.1325019760401	4033	54.4270336653194	4868	60.4224727270643	4852	65.1172613640109	4230	64.3571964654443	3639	55.645786859776	3254	44.515392085295	3429	49.2437531837724	4058	49.9172699110111	5684	64.4306450380721	4665	65.1908309986094	17	56610321	56630486	+	4259	Uhrf1	GO:0000122;GO:0000785;GO:0000791;GO:0000792;GO:0000987;GO:0003676;GO:0003677;GO:0004842;GO:0005515;GO:0005634;GO:0005654;GO:0005657;GO:0005886;GO:0006281;GO:0006325;GO:0006511;GO:0006974;GO:0007049;GO:0008270;GO:0008327;GO:0010216;GO:0010390;GO:0016363;GO:0016567;GO:0016574;GO:0016740;GO:0031410;GO:0035064;GO:0042393;GO:0042802;GO:0044729;GO:0046872;GO:0050678;GO:0051247;GO:0051865;GO:0061630	K10638	EC:2.3.2.27	K;B;V	2QRDQ;35DN8;397R4;3BE3C;3CURC;3JBQ8;480RA;48W01;4Q1Y6	ubiquitin-like, containing PHD and RING finger domains, 1 [Source:MGI Symbol;Acc:MGI:1338889]	18140	Q8VDF2	GO:0000122//negative regulation of transcription by RNA polymerase II;GO:0006281//DNA repair;GO:0006325//chromatin organization;GO:0006511//ubiquitin-dependent protein catabolic process;GO:0006974//cellular response to DNA damage stimulus;GO:0007049//cell cycle;GO:0010216//maintenance of DNA methylation;GO:0010390//histone monoubiquitination;GO:0016567//protein ubiquitination;GO:0016574//histone …	GO:0000785//chromatin;GO:0000791//euchromatin;GO:0000792//heterochromatin;GO:0005634//nucleus;GO:0005654//nucleoplasm;GO:0005657//replication fork;GO:0005886//plasma membrane;GO:0016363//nuclear matrix;GO:0031410//cytoplasmic vesicle;	GO:0000987//cis-regulatory region sequence-specific DNA binding;GO:0003676//nucleic acid binding;GO:0003677//DNA binding;GO:0004842//ubiquitin-protein transferase activity;GO:0005515//protein binding;GO:0008270//zinc ion binding;GO:0008327//methyl-CpG binding;GO:0016740//transferase activity;GO:0035064//methylated histone binding;GO:0042393//histone binding;GO:0042802//identical protein binding;G…	-
ENSMUSG00000001229	1413	8.63406129492684	1363	10.5535235778632	1305	9.51509368327424	1453	9.74382897596263	1409	10.2165071098658	1361	11.1874469361082	1282	10.5914244100499	1259	9.30538824952729	1108	8.59685367326003	1216	8.08143474553678	1286	7.87581474466192	1040	7.85207287860415	17	56493807	56525905	-	7883	Dpp9	GO:0004177;GO:0005737;GO:0005829;GO:0005874;GO:0006508;GO:0008233;GO:0008236;GO:0008239;GO:0016787;GO:0031252;GO:0042802;GO:0070269	K08656	EC:3.4.14.5	O;E	KOG2281;35E2D;38F1N;3BIE3;3CT39;3J1PR;48293;491KP;4PVKG	dipeptidylpeptidase 9 [Source:MGI Symbol;Acc:MGI:2443967]	224897	Q8BVG4	GO:0006508//proteolysis;GO:0070269//pyroptosis;	GO:0005737//cytoplasm;GO:0005829//cytosol;GO:0005874//microtubule;GO:0031252//cell leading edge;	GO:0004177//aminopeptidase activity;GO:0008233//peptidase activity;GO:0008236//serine-type peptidase activity;GO:0008239//dipeptidyl-peptidase activity;GO:0016787//hydrolase activity;GO:0042802//identical protein binding;	-
ENSMUSG00000001240	1	0.0145921393328253	3	0.0554713692204451	0	0	0	0	0	0	1	0.0196299351759104	1	0.0197293305022266	2	0.0353008177275202	1	0.0185287352772185	4	0.0634835039013959	5	0.0731257831197883	0	0	11	101136854	101150372	+	3301	Ramp2	GO:0001525;GO:0001570;GO:0001605;GO:0002040;GO:0005737;GO:0005886;GO:0006816;GO:0006886;GO:0007186;GO:0007189;GO:0007507;GO:0008217;GO:0008277;GO:0009986;GO:0010628;GO:0015026;GO:0015031;GO:0016020;GO:0016021;GO:0031623;GO:0032092;GO:0032870;GO:0034333;GO:0035924;GO:0043116;GO:0043235;GO:0045766;GO:0070830;GO:0070831;GO:0072659;GO:0097084;GO:0097643;GO:0097647;GO:0150057;GO:1903143;GO:1990409;GO:…	K08448	-	S;T	2S5WC;35QCP;3A4NE;3BRYI;3D4NF;3JGBW;48E9J;49ATX;4Q8HX	receptor (calcitonin) activity modifying protein 2 [Source:MGI Symbol;Acc:MGI:1859650]	54409	Q9WUP0	GO:0001525//angiogenesis;GO:0001570//vasculogenesis;GO:0002040//sprouting angiogenesis;GO:0006816//calcium ion transport;GO:0006886//intracellular protein transport;GO:0007186//G protein-coupled receptor signaling pathway;GO:0007189//adenylate cyclase-activating G protein-coupled receptor signaling pathway;GO:0007507//heart development;GO:0008217//regulation of blood pressure;GO:0008277//regulati…	GO:0005737//cytoplasm;GO:0005886//plasma membrane;GO:0009986//cell surface;GO:0016020//membrane;GO:0016021//integral component of membrane;GO:0043235//receptor complex;GO:0150057//amylin receptor complex 2;GO:1903143//adrenomedullin receptor complex;	GO:0001605//adrenomedullin receptor activity;GO:0015026//coreceptor activity;GO:0097643//amylin receptor activity;GO:1990409//adrenomedullin binding;	ko04270(Vascular smooth muscle contraction)
ENSMUSG00000001247	659	14.6147060897401	767	21.554040695835	612	16.1951764728426	613	14.9195669783783	621	16.3423592887907	758	22.613811850776	662	19.8497956869046	576	15.4512264289782	611	17.2057136264779	512	12.3497043906303	595	13.2252288210553	468	12.8241485846761	7	30657195	30672889	-	2172	Lsr	GO:0001889;GO:0005515;GO:0005886;GO:0005923;GO:0006897;GO:0010669;GO:0016020;GO:0016021;GO:0019216;GO:0030169;GO:0030228;GO:0034361;GO:0034362;GO:0042627;GO:0042953;GO:0060856;GO:0061436;GO:0061689;GO:0061833;GO:0070160;GO:0070161;GO:1904274	-	-	S;T	2QWP5;3599F;38VCT;3BJZD;3CU8N;3JE0I;487B2;48VQ4;4PVXI	lipolysis stimulated lipoprotein receptor [Source:MGI Symbol;Acc:MGI:1927471]	54135	Q99KG5	GO:0001889//liver development;GO:0006897//endocytosis;GO:0010669//epithelial structure maintenance;GO:0019216//regulation of lipid metabolic process;GO:0042953//lipoprotein transport;GO:0060856//establishment of blood-brain barrier;GO:0061436//establishment of skin barrier;GO:0061833//protein localization to tricellular tight junction;GO:1904274//tricellular tight junction assembly;	GO:0005886//plasma membrane;GO:0005923//bicellular tight junction;GO:0016020//membrane;GO:0016021//integral component of membrane;GO:0034361//very-low-density lipoprotein particle;GO:0034362//low-density lipoprotein particle;GO:0042627//chylomicron;GO:0061689//tricellular tight junction;GO:0070160//tight junction;GO:0070161//anchoring junction;	GO:0005515//protein binding;GO:0030169//low-density lipoprotein particle binding;GO:0030228//lipoprotein particle receptor activity;	-
ENSMUSG00000001248	1484	13.6442602549116	1237	14.4116748984224	1357	14.8876288310155	1141	11.5131141558465	955	10.4192857355191	891	11.0203070566847	1117	13.8855359470182	1183	13.1563870198356	1199	13.9978741792265	1870	18.6999149039802	1632	15.0389600629121	1372	15.5864862952402	7	30829552	30855321	-	5239	Gramd1a	GO:0005776;GO:0005783;GO:0005789;GO:0005829;GO:0005886;GO:0006869;GO:0006914;GO:0008289;GO:0015485;GO:0016020;GO:0016021;GO:0031227;GO:0031234;GO:0031410;GO:0032366;GO:0032934;GO:0044232;GO:0071397;GO:0120009;GO:0120015;GO:0120020;GO:0140268	-	-	S	KOG1032;35NBA;38D80;3BBIM;3CX1E;3J497;489VB;48WUZ;4Q2XU	GRAM domain containing 1A [Source:MGI Symbol;Acc:MGI:105490]	52857	Q8VEF1	GO:0006869//lipid transport;GO:0006914//autophagy;GO:0032366//intracellular sterol transport;GO:0071397//cellular response to cholesterol;GO:0120009//intermembrane lipid transfer;	GO:0005776//autophagosome;GO:0005783//endoplasmic reticulum;GO:0005789//endoplasmic reticulum membrane;GO:0005829//cytosol;GO:0005886//plasma membrane;GO:0016020//membrane;GO:0016021//integral component of membrane;GO:0031227//intrinsic component of endoplasmic reticulum membrane;GO:0031234//extrinsic component of cytoplasmic side of plasma membrane;GO:0031410//cytoplasmic vesicle;GO:0044232//org…	GO:0008289//lipid binding;GO:0015485//cholesterol binding;GO:0032934//sterol binding;GO:0120015//sterol transfer activity;GO:0120020//cholesterol transfer activity;	-
ENSMUSG00000001249	0	0	0	0	0	0	0	0	0	0	1	0.0158006378970203	0	0	0	0	0	0	0	0	0	0	0	0	7	30798150	30814715	-	4101	Hpn	GO:0004252;GO:0005576;GO:0005737;GO:0005789;GO:0005886;GO:0005887;GO:0005911;GO:0006508;GO:0007605;GO:0008233;GO:0008236;GO:0008360;GO:0009986;GO:0010628;GO:0010693;GO:0010719;GO:0010756;GO:0016020;GO:0016021;GO:0016324;GO:0016787;GO:0030307;GO:0031965;GO:0034769;GO:0042632;GO:0043025;GO:0043066;GO:0043923;GO:0050680;GO:0050910;GO:0060429;GO:0070008;GO:0071805;GO:0090103;GO:0097066;GO:0097195;GO:…	K08665	EC:3.4.21.106	O;T;E	KOG3627;35H41;38J45;3BGU6;3CYK3;3J5NU;486T8;48ZMP;4PY5C	hepsin [Source:MGI Symbol;Acc:MGI:1196620]	15451	O35453	GO:0006508//proteolysis;GO:0007605//sensory perception of sound;GO:0008360//regulation of cell shape;GO:0010628//positive regulation of gene expression;GO:0010693//negative regulation of alkaline phosphatase activity;GO:0010719//negative regulation of epithelial to mesenchymal transition;GO:0010756//positive regulation of plasminogen activation;GO:0030307//positive regulation of cell growth;GO:00…	GO:0005576//extracellular region;GO:0005737//cytoplasm;GO:0005789//endoplasmic reticulum membrane;GO:0005886//plasma membrane;GO:0005887//integral component of plasma membrane;GO:0005911//cell-cell junction;GO:0009986//cell surface;GO:0016020//membrane;GO:0016021//integral component of membrane;GO:0016324//apical plasma membrane;GO:0031965//nuclear membrane;GO:0043025//neuronal cell body;	GO:0004252//serine-type endopeptidase activity;GO:0008233//peptidase activity;GO:0008236//serine-type peptidase activity;GO:0016787//hydrolase activity;GO:0070008//serine-type exopeptidase activity;	ko05203(Viral carcinogenesis)
ENSMUSG00000001260	0	0	0	0	0	0	0	0	0	0	0	0	0	0	0	0	0	0	0	0	0	0	0	0	5	70908390	70999960	-	7869	Gabrg1	GO:0004888;GO:0004890;GO:0005216;GO:0005230;GO:0005231;GO:0005237;GO:0005254;GO:0005886;GO:0005887;GO:0006811;GO:0006821;GO:0007165;GO:0007214;GO:0007268;GO:0008503;GO:0016020;GO:0016021;GO:0022851;GO:0030594;GO:0032590;GO:0034220;GO:0034707;GO:0042391;GO:0043005;GO:0043235;GO:0045202;GO:0045211;GO:0050811;GO:0050877;GO:0051932;GO:0060078;GO:0060079;GO:0070161;GO:0098794;GO:1902476;GO:1902711;GO:…	K05186	-	M;T	KOG3642;35DFN;39T90;3BK0B;3CS4I;3JC02;487EW;493G6;4Q4DU	gamma-aminobutyric acid (GABA) A receptor, subunit gamma 1 [Source:MGI Symbol;Acc:MGI:103156]	14405	Q9R0Y8	GO:0006811//ion transport;GO:0006821//chloride transport;GO:0007165//signal transduction;GO:0007214//gamma-aminobutyric acid signaling pathway;GO:0007268//chemical synaptic transmission;GO:0034220//ion transmembrane transport;GO:0042391//regulation of membrane potential;GO:0050877//nervous system process;GO:0051932//synaptic transmission, GABAergic;GO:0060078//regulation of postsynaptic membrane …	GO:0005886//plasma membrane;GO:0005887//integral component of plasma membrane;GO:0016020//membrane;GO:0016021//integral component of membrane;GO:0032590//dendrite membrane;GO:0034707//chloride channel complex;GO:0043005//neuron projection;GO:0043235//receptor complex;GO:0045202//synapse;GO:0045211//postsynaptic membrane;GO:0070161//anchoring junction;GO:0098794//postsynapse;GO:1902711//GABA-A rec…	GO:0004888//transmembrane signaling receptor activity;GO:0004890//GABA-A receptor activity;GO:0005216//ion channel activity;GO:0005230//extracellular ligand-gated ion channel activity;GO:0005231//excitatory extracellular ligand-gated ion channel activity;GO:0005237//inhibitory extracellular ligand-gated ion channel activity;GO:0005254//chloride channel activity;GO:0008503//benzodiazepine receptor…	ko05033(Nicotine addiction);ko05032(Morphine addiction);ko04727(GABAergic synapse);ko04723(Retrograde endocannabinoid signaling);ko04080(Neuroactive ligand-receptor interaction)
ENSMUSG00000001270	48	0.798651223836788	41	0.86442724026071	48	0.952986509506294	22	0.40172575684286	28	0.55283106389054	15	0.335743088164146	39	0.877352082737876	41	0.825155090165857	36	0.760580582177387	25	0.452415903235121	18	0.300171867455032	18	0.370055144492048	12	111635795	111638772	-	2895	Ckb	GO:0000166;GO:0003824;GO:0004111;GO:0005515;GO:0005524;GO:0005615;GO:0005634;GO:0005737;GO:0005739;GO:0005829;GO:0007420;GO:0016301;GO:0016310;GO:0016740;GO:0016772;GO:0021549;GO:0030425;GO:0030644;GO:0031625;GO:0043025;GO:0043209;GO:0046314;GO:0071391;GO:1904568	K00933	EC:2.7.3.2	C;E	KOG3581;35CMP;38BGZ;3BB2K;3CRR7;3J6HP;4801V;4904T;4Q1C4	creatine kinase, brain [Source:MGI Symbol;Acc:MGI:88407]	12709	Q04447	GO:0007420//brain development;GO:0016310//phosphorylation;GO:0021549//cerebellum development;GO:0030644//cellular chloride ion homeostasis;GO:0046314//phosphocreatine biosynthetic process;GO:0071391//cellular response to estrogen stimulus;GO:1904568//cellular response to wortmannin;	GO:0005615//extracellular space;GO:0005634//nucleus;GO:0005737//cytoplasm;GO:0005739//mitochondrion;GO:0005829//cytosol;GO:0030425//dendrite;GO:0043025//neuronal cell body;GO:0043209//myelin sheath;	GO:0000166//nucleotide binding;GO:0003824//catalytic activity;GO:0004111//creatine kinase activity;GO:0005515//protein binding;GO:0005524//ATP binding;GO:0016301//kinase activity;GO:0016740//transferase activity;GO:0016772//transferase activity, transferring phosphorus-containing groups;GO:0031625//ubiquitin protein ligase binding;	ko00330(Arginine and proline metabolism)
ENSMUSG00000001280	3913	22.8133545185245	2996	22.1334836371694	3102	21.5799625329175	4423	28.3000572180615	3705	25.6322067058881	3408	26.7287583855529	2699	21.275293808667	2696	19.0123145825947	2812	20.8171574294452	4287	27.1840847199426	4421	25.8333884472694	3846	27.7055386653018	15	102314578	102344839	+	8262	Sp1	GO:0000785;GO:0000791;GO:0000976;GO:0000977;GO:0000978;GO:0000981;GO:0000987;GO:0001221;GO:0001228;GO:0001503;GO:0001701;GO:0001829;GO:0001889;GO:0001892;GO:0002318;GO:0003677;GO:0003690;GO:0003700;GO:0005515;GO:0005634;GO:0005654;GO:0005737;GO:0006355;GO:0006357;GO:0008022;GO:0010628;GO:0017053;GO:0030219;GO:0030324;GO:0032869;GO:0032993;GO:0033194;GO:0034224;GO:0035035;GO:0042789;GO:0042802;GO:…	K04684	-	K	35J16;38QYR;3B9BZ;3CT07;3J54F;48BAP;48XPV;4PS9A	trans-acting transcription factor 1 [Source:MGI Symbol;Acc:MGI:98372]	20683	O89090;G3X8Q0	GO:0001503//ossification;GO:0001701//in utero embryonic development;GO:0001829//trophectodermal cell differentiation;GO:0001889//liver development;GO:0001892//embryonic placenta development;GO:0002318//myeloid progenitor cell differentiation;GO:0006355//regulation of transcription, DNA-templated;GO:0006357//regulation of transcription by RNA polymerase II;GO:0010628//positive regulation of gene e…	GO:0000785//chromatin;GO:0000791//euchromatin;GO:0005634//nucleus;GO:0005654//nucleoplasm;GO:0005737//cytoplasm;GO:0017053//transcription repressor complex;GO:0032993//protein-DNA complex;	GO:0000976//transcription cis-regulatory region binding;GO:0000977//RNA polymerase II transcription regulatory region sequence-specific DNA binding;GO:0000978//RNA polymerase II cis-regulatory region sequence-specific DNA binding;GO:0000981//DNA-binding transcription factor activity, RNA polymerase II-specific;GO:0000987//cis-regulatory region sequence-specific DNA binding;GO:0001221//transcripti…	ko05415(Diabetic cardiomyopathy);ko05231(Choline metabolism in cancer);ko05224(Breast cancer);ko05202(Transcriptional misregulation in cancer);ko05200(Pathways in cancer);ko05163(Human cytomegalovirus infection);ko05017(Spinocerebellar ataxia);ko05016(Huntington disease);ko04934(Cushing syndrome);ko04928(Parathyroid hormone synthesis, secretion and action);ko04927(Cortisol synthesis and secretion…
ENSMUSG00000001281	7	0.121725835221514	3	0.0661050504681189	4	0.0829992763243298	2	0.0381685614066321	1	0.0206349397880752	4	0.0935717198782385	2	0.0470227581139711	9	0.189305414055397	6	0.132483801769166	9	0.170219442004203	7	0.122001261411476	5	0.107431773295676	15	102124430	102140379	-	2770	Itgb7	GO:0003366;GO:0005178;GO:0005925;GO:0007155;GO:0007160;GO:0007229;GO:0008305;GO:0009986;GO:0016020;GO:0016021;GO:0016477;GO:0033627;GO:0034113;GO:0034446;GO:0034669;GO:0038023;GO:0043113;GO:0043235;GO:0050839;GO:0050900;GO:0050901;GO:0072678	K06590	-	M;T;W	KOG1226;35C8E;38DSI;3BIJE;3D2Q1;3J5Y4;4877W;49MMY;4Q0BB	integrin beta 7 [Source:MGI Symbol;Acc:MGI:96616]	16421	P26011	GO:0003366//cell-matrix adhesion involved in ameboidal cell migration;GO:0007155//cell adhesion;GO:0007160//cell-matrix adhesion;GO:0007229//integrin-mediated signaling pathway;GO:0016477//cell migration;GO:0033627//cell adhesion mediated by integrin;GO:0034113//heterotypic cell-cell adhesion;GO:0034446//substrate adhesion-dependent cell spreading;GO:0043113//receptor clustering;GO:0050900//leuko…	GO:0005925//focal adhesion;GO:0008305//integrin complex;GO:0009986//cell surface;GO:0016020//membrane;GO:0016021//integral component of membrane;GO:0034669//integrin alpha4-beta7 complex;GO:0043235//receptor complex;	GO:0005178//integrin binding;GO:0038023//signaling receptor activity;GO:0050839//cell adhesion molecule binding;	ko05414(Dilated cardiomyopathy);ko05412(Arrhythmogenic right ventricular cardiomyopathy);ko05410(Hypertrophic cardiomyopathy);ko05202(Transcriptional misregulation in cancer);ko05165(Human papillomavirus infection);ko04810(Regulation of actin cytoskeleton);ko04672(Intestinal immune network for IgA production);ko04514(Cell adhesion molecules);ko04512(ECM-receptor interaction);ko04510(Focal adhesio…
ENSMUSG00000001285	420	7.16643068147915	277	5.98910664466678	309	6.29131868440343	346	6.47919104203761	344	6.96515105393593	287	6.58772419287999	242	5.58293228376185	314	6.48065741870756	292	6.32649652987201	386	7.1634601401084	481	8.22583981917964	326	6.8730456905038	15	102240144	102246574	+	2823	Myg1	GO:0003674;GO:0004518;GO:0005634;GO:0005654;GO:0005730;GO:0005737;GO:0005739;GO:0005759;GO:0016787;GO:0035641;GO:0090305	K25877	EC:3.1.-.-	S;Q;I	KOG2948;35IWW;38BVY;3BA40;3CXPS;3JB7F;48A8Y;494X5;4Q45R	melanocyte proliferating gene 1 [Source:MGI Symbol;Acc:MGI:1929864]	60315	Q9JK81	GO:0035641//locomotory exploration behavior;GO:0090305//nucleic acid phosphodiester bond hydrolysis;	GO:0005634//nucleus;GO:0005654//nucleoplasm;GO:0005730//nucleolus;GO:0005737//cytoplasm;GO:0005739//mitochondrion;GO:0005759//mitochondrial matrix;	GO:0003674//molecular_function;GO:0004518//nuclease activity;GO:0016787//hydrolase activity;	-
ENSMUSG00000001288	1244	14.0628498029675	1417	20.2979169633035	1376	18.5609834367349	1149	14.2548962034417	911	12.2205237050022	1087	16.5303633440611	1170	17.8826633151337	1250	17.0922317704976	1162	16.6796101113387	1036	12.7378063863022	989	11.2054888414719	836	11.6771605752763	15	102143373	102165952	-	4261	Rarg	GO:0000122;GO:0000785;GO:0000978;GO:0001843;GO:0002063;GO:0002068;GO:0003417;GO:0003430;GO:0003677;GO:0003682;GO:0003700;GO:0004879;GO:0005515;GO:0005634;GO:0005654;GO:0005667;GO:0005737;GO:0006355;GO:0006915;GO:0008270;GO:0008283;GO:0008284;GO:0009755;GO:0009952;GO:0010468;GO:0010628;GO:0012501;GO:0030154;GO:0031076;GO:0031641;GO:0032331;GO:0032526;GO:0035116;GO:0035264;GO:0043065;GO:0043068;GO:…	K08529	-	K	KOG3575;35NRZ;38QFY;3BEWH;3CS1P;3JBYY;47Z7F;48Y20;4PUJV	retinoic acid receptor, gamma [Source:MGI Symbol;Acc:MGI:97858]	19411	P18911	GO:0000122//negative regulation of transcription by RNA polymerase II;GO:0001843//neural tube closure;GO:0002063//chondrocyte development;GO:0002068//glandular epithelial cell development;GO:0003417//growth plate cartilage development;GO:0003430//growth plate cartilage chondrocyte growth;GO:0006355//regulation of transcription, DNA-templated;GO:0006915//apoptotic process;GO:0008283//cell populati…	GO:0000785//chromatin;GO:0005634//nucleus;GO:0005654//nucleoplasm;GO:0005667//transcription regulator complex;GO:0005737//cytoplasm;	GO:0000978//RNA polymerase II cis-regulatory region sequence-specific DNA binding;GO:0003677//DNA binding;GO:0003682//chromatin binding;GO:0003700//DNA-binding transcription factor activity;GO:0004879//nuclear receptor activity;GO:0005515//protein binding;GO:0008270//zinc ion binding;GO:0043565//sequence-specific DNA binding;GO:0046872//metal ion binding;GO:0046965//retinoid X receptor binding;GO…	-
ENSMUSG00000001289	1756	60.6772975627865	1064	46.5877793265609	1442	59.4561207663779	1126	42.7003251070709	1174	48.1380283300035	802	37.2800069186338	1131	52.8393788423661	1672	69.8833625755402	1337	58.6624145162707	1377	51.7508620629852	1613	55.8621496207308	1215	51.8747495861207	15	102234551	102240308	+	1394	Pfdn5	GO:0001540;GO:0005634;GO:0005737;GO:0005829;GO:0006355;GO:0006457;GO:0016272;GO:0045111;GO:0045892;GO:0051082;GO:0060041;GO:0090090;GO:1905907	K04797	-	O	KOG3048;35B8T;3A49T;3BPBF;3D6IC;3JBJB;48903;496IG;4Q6MY	prefoldin 5 [Source:MGI Symbol;Acc:MGI:1928753]	56612	Q9WU28	GO:0006355//regulation of transcription, DNA-templated;GO:0006457//protein folding;GO:0045892//negative regulation of transcription, DNA-templated;GO:0060041//retina development in camera-type eye;GO:0090090//negative regulation of canonical Wnt signaling pathway;GO:1905907//negative regulation of amyloid fibril formation;	GO:0005634//nucleus;GO:0005737//cytoplasm;GO:0005829//cytosol;GO:0016272//prefoldin complex;GO:0045111//intermediate filament cytoskeleton;	GO:0001540//amyloid-beta binding;GO:0051082//unfolded protein binding;	-
ENSMUSG00000001300	4653	32.6956582736564	4112	36.6132939481637	3872	32.4654908191108	3223	24.8546934613861	3954	32.9694863346575	3951	37.3477084869369	3862	36.6912647984065	4062	34.5249258374855	3891	34.7172304725065	3660	27.9717764312669	4421	31.1357338222232	3637	31.5775441502422	8	8667434	8711242	-	6855	Efnb2	GO:0001525;GO:0001945;GO:0002042;GO:0005102;GO:0005515;GO:0005886;GO:0005912;GO:0007155;GO:0007399;GO:0007411;GO:0008284;GO:0009887;GO:0010839;GO:0010977;GO:0016020;GO:0016021;GO:0030154;GO:0030425;GO:0031295;GO:0034332;GO:0043616;GO:0046875;GO:0048013;GO:0048514;GO:0048845;GO:0050920;GO:0070161;GO:0071222;GO:0072178;GO:0098685;GO:0098978;GO:0099054;GO:0099056;GO:0099061;GO:0099072;GO:0099149;GO:…	K05463	-	T;B	KOG3858;35EDM;38CCJ;3BHRV;3CWF1;3J879;48519;4977F;4PYFE	ephrin B2 [Source:MGI Symbol;Acc:MGI:105097]	13642	P52800;Q4FJM3	GO:0001525//angiogenesis;GO:0001945//lymph vessel development;GO:0002042//cell migration involved in sprouting angiogenesis;GO:0007155//cell adhesion;GO:0007399//nervous system development;GO:0007411//axon guidance;GO:0008284//positive regulation of cell population proliferation;GO:0009887//animal organ morphogenesis;GO:0010839//negative regulation of keratinocyte proliferation;GO:0010977//negati…	GO:0005886//plasma membrane;GO:0005912//adherens junction;GO:0016020//membrane;GO:0016021//integral component of membrane;GO:0030425//dendrite;GO:0070161//anchoring junction;GO:0098685//Schaffer collateral - CA1 synapse;GO:0098978//glutamatergic synapse;GO:0099056//integral component of presynaptic membrane;GO:0099061//integral component of postsynaptic density membrane;	GO:0005102//signaling receptor binding;GO:0005515//protein binding;GO:0046875//ephrin receptor binding;	ko04360(Axon guidance)
ENSMUSG00000001305	1142	16.983204851128	721	13.5868090607608	861	15.2786958980578	626	10.2168954693313	797	14.0646959619437	592	11.843365940501	628	12.6271857216332	757	13.617118784214	793	14.9745417209101	699	11.3060955093067	849	12.6544359590355	678	12.4583708648149	1	186453175	186481555	-	3239	Rrp15	GO:0000460;GO:0000470;GO:0003674;GO:0006364;GO:0030687	-	-	S;G;E	KOG2974;35DN1;38I35;3BIA5;3CVYD;3JE1W;487N5;4976K;4Q4CX	ribosomal RNA processing 15 homolog [Source:MGI Symbol;Acc:MGI:1914473]	67223	Q9CYX7	GO:0000460//maturation of 5.8S rRNA;GO:0000470//maturation of LSU-rRNA;GO:0006364//rRNA processing;	GO:0030687//preribosome, large subunit precursor;	GO:0003674//molecular_function;	-
ENSMUSG00000001313	64	1.5491425748794	41	1.25754616108279	59	1.70409192583985	73	1.93921226181786	50	1.43615033198413	27	0.879174488654957	58	1.89815987904286	79	2.31299295129774	59	1.8133859064602	75	1.97448850231006	49	1.18874595918017	49	1.46549895371076	11	101355825	101362679	+	1990	Rnd2	GO:0000166;GO:0002080;GO:0003924;GO:0005515;GO:0005525;GO:0005769;GO:0005856;GO:0005886;GO:0005938;GO:0007015;GO:0007163;GO:0007264;GO:0008360;GO:0016020;GO:0016477;GO:0019901;GO:0030865;GO:0031410;GO:0032956;GO:0042995;GO:0047485;GO:0048668;GO:0048672	K07858	-	B;U	KOG0393;35M1V;39W6D;3BHKS;3D1VM;3JAR5;487JY;492HT;4PVCI	Rho family GTPase 2 [Source:MGI Symbol;Acc:MGI:1338755]	11858	Q9QYM5;A2A4Q3	GO:0007015//actin filament organization;GO:0007163//establishment or maintenance of cell polarity;GO:0007264//small GTPase mediated signal transduction;GO:0008360//regulation of cell shape;GO:0016477//cell migration;GO:0030865//cortical cytoskeleton organization;GO:0032956//regulation of actin cytoskeleton organization;GO:0048668//collateral sprouting;GO:0048672//positive regulation of collateral…	GO:0002080//acrosomal membrane;GO:0005769//early endosome;GO:0005856//cytoskeleton;GO:0005886//plasma membrane;GO:0005938//cell cortex;GO:0016020//membrane;GO:0031410//cytoplasmic vesicle;GO:0042995//cell projection;	GO:0000166//nucleotide binding;GO:0003924//GTPase activity;GO:0005515//protein binding;GO:0005525//GTP binding;GO:0019901//protein kinase binding;GO:0047485//protein N-terminus binding;	-
ENSMUSG00000001323	218	2.3027995882476	199	2.66367594806588	143	1.80245851671219	225	2.60839428691704	155	1.94289723640572	153	2.17415737947348	169	2.41368023639181	200	2.55543858154702	175	2.34727788404982	146	1.67739148965253	152	1.60925473385614	132	1.72286638543118	11	74797185	74816774	-	4560	Srr	GO:0000166;GO:0000287;GO:0003824;GO:0003941;GO:0005509;GO:0005515;GO:0005524;GO:0005737;GO:0005886;GO:0006520;GO:0006563;GO:0007420;GO:0007568;GO:0008152;GO:0008721;GO:0009069;GO:0009410;GO:0014070;GO:0016594;GO:0016829;GO:0016853;GO:0018114;GO:0030165;GO:0030170;GO:0030378;GO:0032496;GO:0042802;GO:0042803;GO:0042866;GO:0043025;GO:0043278;GO:0044238;GO:0045177;GO:0046872;GO:0070178;GO:0070179;GO:…	K12235	EC:5.1.1.18	T;E	KOG1251;35UFE;3AN59;3CQMQ;3E6V2;3JQB4;48SGK;49NZW;4QA6J	serine racemase [Source:MGI Symbol;Acc:MGI:1351636]	27364	Q9QZX7	GO:0006520//cellular amino acid metabolic process;GO:0006563//L-serine metabolic process;GO:0007420//brain development;GO:0007568//aging;GO:0008152//metabolic process;GO:0009069//serine family amino acid metabolic process;GO:0009410//response to xenobiotic stimulus;GO:0014070//response to organic cyclic compound;GO:0032496//response to lipopolysaccharide;GO:0042866//pyruvate biosynthetic process;…	GO:0005737//cytoplasm;GO:0005886//plasma membrane;GO:0043025//neuronal cell body;GO:0045177//apical part of cell;	GO:0000166//nucleotide binding;GO:0000287//magnesium ion binding;GO:0003824//catalytic activity;GO:0003941//L-serine ammonia-lyase activity;GO:0005509//calcium ion binding;GO:0005515//protein binding;GO:0005524//ATP binding;GO:0008721//D-serine ammonia-lyase activity;GO:0016594//glycine binding;GO:0016829//lyase activity;GO:0016853//isomerase activity;GO:0018114//threonine racemase activity;GO:00…	ko00470(D-Amino acid metabolism);ko00260(Glycine, serine and threonine metabolism)
ENSMUSG00000001333	51	0.8583512399792	60	1.27960160584689	43	0.863560779436663	18	0.332474575774751	12	0.23965946839819	24	0.543382943527716	55	1.25155786140173	49	0.997531790113324	60	1.28225063207753	29	0.530853629016137	19	0.320501466910552	21	0.436709032327705	4	129181410	129202352	+	2862	Sync	GO:0005515;GO:0005737;GO:0005829;GO:0005882;GO:0030018;GO:0031594;GO:0042383;GO:0045103;GO:0048471	K10377	-	S	2RKZJ;35P67;38FSS;3BE4D;3CYT5;3JABF;484R3;496H9;4Q1FR	syncoilin [Source:MGI Symbol;Acc:MGI:1916078]	68828	Q9EPM5;C0LQ89	GO:0045103//intermediate filament-based process;	GO:0005737//cytoplasm;GO:0005829//cytosol;GO:0005882//intermediate filament;GO:0030018//Z disc;GO:0031594//neuromuscular junction;GO:0042383//sarcolemma;GO:0048471//perinuclear region of cytoplasm;	GO:0005515//protein binding;	-
ENSMUSG00000001334	0	0	4	0.0883633682213485	4	0.0832095531735047	2	0.0382652606211983	2	0.0413744359123911	0	0	0	0	2	0.0421744478170627	5	0.110682872150015	2	0.0379223753851806	1	0.0174729069908376	0	0	4	129030792	129038386	+	2763	Fndc5	GO:0005179;GO:0005515;GO:0005576;GO:0005777;GO:0005778;GO:0005783;GO:0005886;GO:0007165;GO:0014850;GO:0016020;GO:0016021;GO:0090336	K24486	-	S;T	2QQCU;35EQX;38P23;3BH4K;3CVWZ;3J4W0;47Z9Q;48Z5D;4Q4J4	fibronectin type III domain containing 5 [Source:MGI Symbol;Acc:MGI:1917614]	384061	Q8K4Z2	GO:0007165//signal transduction;GO:0014850//response to muscle activity;GO:0090336//positive regulation of brown fat cell differentiation;	GO:0005576//extracellular region;GO:0005777//peroxisome;GO:0005778//peroxisomal membrane;GO:0005783//endoplasmic reticulum;GO:0005886//plasma membrane;GO:0016020//membrane;GO:0016021//integral component of membrane;	GO:0005179//hormone activity;GO:0005515//protein binding;	-
ENSMUSG00000001348	172	4.08128479471767	162	4.87093273350799	175	4.95491369436193	224	5.83320910876529	187	5.26536574424881	146	4.66037868881247	143	4.5877302257451	148	4.24781869437058	161	4.85088678776641	162	4.18085782183723	194	4.61372539460234	145	4.25122874327174	9	22038023	22047007	-	2030	Acp5	GO:0003993;GO:0005615;GO:0005764;GO:0006809;GO:0007162;GO:0008198;GO:0008199;GO:0010936;GO:0016311;GO:0016787;GO:0030335;GO:0032496;GO:0032691;GO:0032695;GO:0032720;GO:0032929;GO:0034097;GO:0042554;GO:0045019;GO:0045453;GO:0046872;GO:0050728;GO:0050830;GO:0060349	K14379	EC:3.1.3.2	O;U	KOG2679;35J0S;39T6Y;3BF3E;3CRTN;3J5G1;488VV;48ZYD;4Q3J3	acid phosphatase 5, tartrate resistant [Source:MGI Symbol;Acc:MGI:87883]	11433	Q05117	GO:0006809//nitric oxide biosynthetic process;GO:0007162//negative regulation of cell adhesion;GO:0010936//negative regulation of macrophage cytokine production;GO:0016311//dephosphorylation;GO:0030335//positive regulation of cell migration;GO:0032496//response to lipopolysaccharide;GO:0032691//negative regulation of interleukin-1 beta production;GO:0032695//negative regulation of interleukin-12 …	GO:0005615//extracellular space;GO:0005764//lysosome;	GO:0003993//acid phosphatase activity;GO:0008198//ferrous iron binding;GO:0008199//ferric iron binding;GO:0016787//hydrolase activity;GO:0046872//metal ion binding;	ko05323(Rheumatoid arthritis);ko04380(Osteoclast differentiation);ko04142(Lysosome);ko00740(Riboflavin metabolism)
ENSMUSG00000001349	3	0.0528165043176056	2	0.0446176875722927	1	0.0210076750199555	1	0.0193214391623485	0	0	0	0	1	0.0238035526271382	3	0.0638859645386756	1	0.0223550274671412	0	0	0	0	1	0.0217533634524139	9	22010512	22020926	+	2736	Cnn1	GO:0003779;GO:0005515;GO:0005516;GO:0005856;GO:0031032;GO:1904706	-	-	Z	KOG2046;358WV;38DUM;3BDP1;3D300;3J9JM;48291;48VUK;4Q323	calponin 1 [Source:MGI Symbol;Acc:MGI:104979]	12797	Q08091;B2RSH3;Q8CBQ2	GO:0031032//actomyosin structure organization;GO:1904706//negative regulation of vascular associated smooth muscle cell proliferation;	GO:0005856//cytoskeleton;	GO:0003779//actin binding;GO:0005515//protein binding;GO:0005516//calmodulin binding;	-
ENSMUSG00000001366	362	5.61941733852129	282	5.54702966190422	313	5.79771209844966	394	6.71227917305352	405	7.46029880800908	311	6.49445935574494	304	6.38042606390796	351	6.59061033851257	269	5.30226958922863	271	4.57545130265676	335	5.21205609901844	246	4.71841179240344	9	77988781	78016347	-	3103	Fbxo9	GO:0005515;GO:0005737;GO:0016567;GO:0019005;GO:0031146;GO:0032006;GO:0045087;GO:0045444	K10295	-	S	KOG2997;35JV4;38E7J;3BGCM;3CTSA;3JCSY;486NV;48Y9C;4PWD3	f-box protein 9 [Source:MGI Symbol;Acc:MGI:1918788]	71538	Q8BK06	GO:0016567//protein ubiquitination;GO:0031146//SCF-dependent proteasomal ubiquitin-dependent protein catabolic process;GO:0032006//regulation of TOR signaling;GO:0045087//innate immune response;GO:0045444//fat cell differentiation;	GO:0005737//cytoplasm;GO:0019005//SCF ubiquitin ligase complex;	GO:0005515//protein binding;	-
ENSMUSG00000001376	1231	5.46201276116939	857	4.81841434094089	941	4.98211642614011	1060	5.16168616443226	907	4.77551735207833	729	4.35133062596084	784	4.70331537126699	982	5.27038021973151	890	5.01431338279177	1263	6.09508740733363	1232	5.4788186222663	1056	5.78944046983506	6	3498382	3603531	+	10856	Vps50	GO:0000149;GO:0005768;GO:0015031;GO:0016020;GO:0032456;GO:0042147;GO:0048471;GO:0055037;GO:1990745	K23288	-	S;L;U	KOG2939;35D8S;38HPU;3BD4W;3CTHB;3JAJY;483AT;493WB;4PV6B	VPS50 EARP/GARPII complex subunit [Source:MGI Symbol;Acc:MGI:1920538]	73288	Q8CI71	GO:0015031//protein transport;GO:0032456//endocytic recycling;GO:0042147//retrograde transport, endosome to Golgi;	GO:0005768//endosome;GO:0016020//membrane;GO:0048471//perinuclear region of cytoplasm;GO:0055037//recycling endosome;GO:1990745//EARP complex;	GO:0000149//SNARE binding;	-
ENSMUSG00000001380	1429	28.1295478622439	980	24.444730963187	1127	26.471833963683	1020	22.0354420511439	1086	25.3675678664829	871	23.064740641462	949	25.2574856838862	1118	26.6200047482903	1034	25.8450793727836	946	20.253663452602	1214	23.9513924834657	1000	24.3225183513708	18	36899581	36916258	-	2447	Hars	GO:0000166;GO:0004812;GO:0004821;GO:0005524;GO:0005737;GO:0005739;GO:0005829;GO:0006412;GO:0006418;GO:0006427;GO:0016874;GO:0032543;GO:0042802;GO:0042803;GO:0044260;GO:0090304	K01892	EC:6.1.1.21	J	KOG1936;35P69;38DB2;3BBCC;3CU64;3JEBW;48A04;4926C;4Q2G8	histidyl-tRNA synthetase [Source:MGI Symbol;Acc:MGI:108087]	15115	Q61035	GO:0006412//translation;GO:0006418//tRNA aminoacylation for protein translation;GO:0006427//histidyl-tRNA aminoacylation;GO:0032543//mitochondrial translation;GO:0044260//cellular macromolecule metabolic process;GO:0090304//nucleic acid metabolic process;	GO:0005737//cytoplasm;GO:0005739//mitochondrion;GO:0005829//cytosol;	GO:0000166//nucleotide binding;GO:0004812//aminoacyl-tRNA ligase activity;GO:0004821//histidine-tRNA ligase activity;GO:0005524//ATP binding;GO:0016874//ligase activity;GO:0042802//identical protein binding;GO:0042803//protein homodimerization activity;	ko00970(Aminoacyl-tRNA biosynthesis)
ENSMUSG00000001383	1720	31.9637659462843	1447	34.0742801229179	1566	34.7256868079865	1679	34.2429572621155	1422	31.3579435682257	1400	34.9991444529137	1298	32.6135119383601	1462	32.8634133880617	1341	31.6435413797383	1436	29.0245747106035	1648	30.6950439976264	1268	29.1156684608642	18	36926929	36932719	+	2592	Zmat2	GO:0000398;GO:0003676;GO:0003677;GO:0005634;GO:0005681;GO:0006397;GO:0008270;GO:0008380;GO:0046540;GO:0046872;GO:0071005	K12848	-	A;O	KOG4727;35BR8;39RK5;3BHQA;3CVCU;3JEQY;486II;48XHG;4PVTD	zinc finger, matrin type 2 [Source:MGI Symbol;Acc:MGI:1913742]	66492	Q9CPW7	GO:0000398//mRNA splicing, via spliceosome;GO:0006397//mRNA processing;GO:0008380//RNA splicing;	GO:0005634//nucleus;GO:0005681//spliceosomal complex;GO:0046540//U4/U6 x U5 tri-snRNP complex;GO:0071005//U2-type precatalytic spliceosome;	GO:0003676//nucleic acid binding;GO:0003677//DNA binding;GO:0008270//zinc ion binding;GO:0046872//metal ion binding;	ko03040(Spliceosome)
ENSMUSG00000001403	1356	25.1218046259469	1311	30.7767317465974	1129	24.9582814257083	2081	42.3110981376053	1911	42.0117056615317	1941	48.3745098024751	1004	25.1488561799236	1049	23.5072829394525	976	22.9597825486523	1500	30.2248624584387	1893	35.1498370521886	1643	37.6102936741294	2	164611818	164620742	+	2600	Ube2c	GO:0000151;GO:0000166;GO:0000209;GO:0004842;GO:0005524;GO:0005634;GO:0005680;GO:0005829;GO:0005886;GO:0006511;GO:0007049;GO:0010458;GO:0010994;GO:0016567;GO:0016740;GO:0030071;GO:0031145;GO:0031536;GO:0044389;GO:0051301;GO:0061631;GO:0070936;GO:0070979	K06688	EC:2.3.2.23	O	KOG0421;35C18;38MK7;3BICF;3CSMQ;3JFSS;480G1;490A4;4PWEN	ubiquitin-conjugating enzyme E2C [Source:MGI Symbol;Acc:MGI:1915862]	68612	Q9D1C1;A2A4Z0	GO:0000209//protein polyubiquitination;GO:0006511//ubiquitin-dependent protein catabolic process;GO:0007049//cell cycle;GO:0010458//exit from mitosis;GO:0010994//free ubiquitin chain polymerization;GO:0016567//protein ubiquitination;GO:0030071//regulation of mitotic metaphase/anaphase transition;GO:0031145//anaphase-promoting complex-dependent catabolic process;GO:0031536//positive regulation of …	GO:0000151//ubiquitin ligase complex;GO:0005634//nucleus;GO:0005680//anaphase-promoting complex;GO:0005829//cytosol;GO:0005886//plasma membrane;	GO:0000166//nucleotide binding;GO:0004842//ubiquitin-protein transferase activity;GO:0005524//ATP binding;GO:0016740//transferase activity;GO:0044389//ubiquitin-like protein ligase binding;GO:0061631//ubiquitin conjugating enzyme activity;	ko04120(Ubiquitin mediated proteolysis)
ENSMUSG00000001415	3028	20.9681825858573	2272	19.9361783025723	2455	20.2855135405461	2471	18.7788389306449	2717	22.3261089691827	2456	22.8787966840872	2263	21.1876530667775	2137	17.8996790212571	2306	20.2764084209498	2596	19.5520156842512	2744	19.0445442339042	2336	19.9873756210407	3	88243567	88269645	+	6956	Smg5	GO:0000184;GO:0005515;GO:0005634;GO:0005697;GO:0005737;GO:0031625;GO:0032204;GO:0035303;GO:0042162;GO:0042826;GO:0051721;GO:0070034	K11125	-	A;E	KOG2162;359Z9;38HNP;3BEQ6;3CZMF;3JC8U;48290;494PU;4Q1GQ	SMG5 nonsense mediated mRNA decay factor [Source:MGI Symbol;Acc:MGI:2447364]	229512	Q6ZPY2;Q3UZS1	GO:0000184//nuclear-transcribed mRNA catabolic process, nonsense-mediated decay;GO:0032204//regulation of telomere maintenance;GO:0035303//regulation of dephosphorylation;	GO:0005634//nucleus;GO:0005697//telomerase holoenzyme complex;GO:0005737//cytoplasm;	GO:0005515//protein binding;GO:0031625//ubiquitin protein ligase binding;GO:0042162//telomeric DNA binding;GO:0042826//histone deacetylase binding;GO:0051721//protein phosphatase 2A binding;GO:0070034//telomerase RNA binding;	ko03015(mRNA surveillance pathway)
ENSMUSG00000001416	8583	64.9029104522612	5704	54.6554205023713	6906	62.3133679889884	5325	44.1911948891817	6484	58.1817190506887	4855	49.3871757858912	5556	56.8042299925423	6612	60.4774828488395	6188	59.4158307172383	5762	47.3892945538839	7102	53.8254024482558	5588	52.2106949833022	3	88204423	88229074	+	6370	Cct3	GO:0000166;GO:0002199;GO:0005515;GO:0005524;GO:0005737;GO:0005832;GO:0005874;GO:0006457;GO:0007339;GO:0016887;GO:0032212;GO:0043209;GO:0044183;GO:0044297;GO:0046931;GO:0050821;GO:0051082;GO:0061077;GO:0140662;GO:1901998;GO:1904851	K09495	-	O	KOG0364;35IMN;38GPW;3BFX2;3CYB8;3JCEM;47ZAK;48XID;4PSER	chaperonin containing Tcp1, subunit 3 (gamma) [Source:MGI Symbol;Acc:MGI:104708]	12462	P80318;Q3U4U6	GO:0006457//protein folding;GO:0007339//binding of sperm to zona pellucida;GO:0032212//positive regulation of telomere maintenance via telomerase;GO:0046931//pore complex assembly;GO:0050821//protein stabilization;GO:0061077//chaperone-mediated protein folding;GO:1901998//toxin transport;GO:1904851//positive regulation of establishment of protein localization to telomere;	GO:0002199//zona pellucida receptor complex;GO:0005737//cytoplasm;GO:0005832//chaperonin-containing T-complex;GO:0005874//microtubule;GO:0043209//myelin sheath;GO:0044297//cell body;	GO:0000166//nucleotide binding;GO:0005515//protein binding;GO:0005524//ATP binding;GO:0016887//ATP hydrolysis activity;GO:0044183//protein folding chaperone;GO:0051082//unfolded protein binding;GO:0140662//ATP-dependent protein folding chaperone;	-
ENSMUSG00000001418	1143	8.75167209739964	898	8.71264074802242	994	9.08156681949941	1408	11.8314653040606	1094	9.9398678803032	978	10.0735734959999	892	9.23428005550186	1048	9.70603586757546	923	8.97373657662386	1307	10.8843456372878	1137	8.72542981590097	837	7.91859774497826	3	88232330	88238620	+	6291	Glmp	GO:0005515;GO:0005634;GO:0005764;GO:0005765;GO:0005829;GO:0016020;GO:0016021;GO:0045944;GO:0050821;GO:0061462	-	-	S	2QSBM;35C8N;39BEU;3BD1U;3CX8Q;3J47W;4820C;491UQ;4Q2ZK	glycosylated lysosomal membrane protein [Source:MGI Symbol;Acc:MGI:1913318]	56700	Q9JHJ3	GO:0045944//positive regulation of transcription by RNA polymerase II;GO:0050821//protein stabilization;GO:0061462//protein localization to lysosome;	GO:0005634//nucleus;GO:0005764//lysosome;GO:0005765//lysosomal membrane;GO:0005829//cytosol;GO:0016020//membrane;GO:0016021//integral component of membrane;	GO:0005515//protein binding;	-
ENSMUSG00000001419	1766	14.2131728190311	1999	20.3864588473173	1595	15.317596185979	1791	15.8192903038931	1570	14.9940333574537	1840	19.9213175386552	1860	20.2398207481038	1716	16.7052670702274	1587	16.2182530698757	1761	15.4149323589203	1841	14.8503156141812	1560	15.5132557649214	3	88049679	88079393	+	5985	Mef2d	GO:0000977;GO:0000978;GO:0000981;GO:0001228;GO:0001649;GO:0001958;GO:0002062;GO:0003677;GO:0003700;GO:0005515;GO:0005634;GO:0005654;GO:0005737;GO:0006355;GO:0006357;GO:0006915;GO:0007399;GO:0007512;GO:0019899;GO:0030154;GO:0035914;GO:0042803;GO:0042826;GO:0043231;GO:0045893;GO:0045944;GO:0046982;GO:0046983;GO:0061629;GO:0140297;GO:1904707;GO:1990837	K09262	-	K	KOG0014;35APN;38EKQ;3BKBU;3CSKY;3J2KT;48325;494J4;4Q3XE	myocyte enhancer factor 2D [Source:MGI Symbol;Acc:MGI:99533]	17261	Q63943;Q921S6	GO:0001649//osteoblast differentiation;GO:0001958//endochondral ossification;GO:0002062//chondrocyte differentiation;GO:0006355//regulation of transcription, DNA-templated;GO:0006357//regulation of transcription by RNA polymerase II;GO:0006915//apoptotic process;GO:0007399//nervous system development;GO:0007512//adult heart development;GO:0030154//cell differentiation;GO:0035914//skeletal muscle …	GO:0005634//nucleus;GO:0005654//nucleoplasm;GO:0005737//cytoplasm;GO:0043231//intracellular membrane-bounded organelle;	GO:0000977//RNA polymerase II transcription regulatory region sequence-specific DNA binding;GO:0000978//RNA polymerase II cis-regulatory region sequence-specific DNA binding;GO:0000981//DNA-binding transcription factor activity, RNA polymerase II-specific;GO:0001228//DNA-binding transcription activator activity, RNA polymerase II-specific;GO:0003677//DNA binding;GO:0003700//DNA-binding transcript…	ko04928(Parathyroid hormone synthesis, secretion and action);ko04371(Apelin signaling pathway);ko04022(cGMP-PKG signaling pathway)
ENSMUSG00000001420	562	9.29628516104493	624	13.0793564140492	545	10.7571993048613	701	12.7257155704938	619	12.1501671733611	664	14.7754629925864	505	11.2942625665743	478	9.56393950450964	491	10.3129146218057	488	8.77960290459408	576	9.54942369541007	453	9.25868567645239	3	88235962	88243455	-	2912	Tmem79	GO:0002070;GO:0005737;GO:0005764;GO:0005765;GO:0005794;GO:0016020;GO:0016021;GO:0031069;GO:0032588;GO:0042335;GO:0042802;GO:0045055;GO:0045684;GO:0061436;GO:0070268	-	-	S	2QVUB;35HS3;39RSI;3BH2X;3D0UP;3J9EX;47ZGS;494WR;4Q3NF	transmembrane protein 79 [Source:MGI Symbol;Acc:MGI:1919163]	71913	Q9D709	GO:0002070//epithelial cell maturation;GO:0031069//hair follicle morphogenesis;GO:0042335//cuticle development;GO:0045055//regulated exocytosis;GO:0045684//positive regulation of epidermis development;GO:0061436//establishment of skin barrier;GO:0070268//cornification;	GO:0005737//cytoplasm;GO:0005764//lysosome;GO:0005765//lysosomal membrane;GO:0005794//Golgi apparatus;GO:0016020//membrane;GO:0016021//integral component of membrane;GO:0032588//trans-Golgi network membrane;	GO:0042802//identical protein binding;	-
ENSMUSG00000001424	3711	18.3205767490666	2493	15.5954937502356	2646	15.5871824299751	3023	16.3786237745377	2987	17.4985431441157	2460	16.3374093879854	2439	16.2799612842437	2426	14.4868774391098	2389	14.9758384189387	2843	15.2653574063262	3286	16.2591300259853	2619	15.975766434437	6	28475138	28935161	+	9757	Snd1	GO:0003676;GO:0003723;GO:0004518;GO:0004519;GO:0004521;GO:0005515;GO:0005634;GO:0005737;GO:0005739;GO:0005829;GO:0006402;GO:0010564;GO:0010587;GO:0016442;GO:0016787;GO:0031047;GO:0042470;GO:0090305;GO:0090502;GO:0097433;GO:1905172	K15979	-	K;L	KOG2039;35HD2;38HTP;3BB9N;3CV4Y;3JA45;482MH;48WUS;4Q4VD	staphylococcal nuclease and tudor domain containing 1 [Source:MGI Symbol;Acc:MGI:1929266]	56463	Q78PY7	GO:0006402//mRNA catabolic process;GO:0010564//regulation of cell cycle process;GO:0010587//miRNA catabolic process;GO:0031047//gene silencing by RNA;GO:0090305//nucleic acid phosphodiester bond hydrolysis;GO:0090502//RNA phosphodiester bond hydrolysis, endonucleolytic;	GO:0005634//nucleus;GO:0005737//cytoplasm;GO:0005739//mitochondrion;GO:0005829//cytosol;GO:0016442//RISC complex;GO:0042470//melanosome;GO:0097433//dense body;	GO:0003676//nucleic acid binding;GO:0003723//RNA binding;GO:0004518//nuclease activity;GO:0004519//endonuclease activity;GO:0004521//endoribonuclease activity;GO:0005515//protein binding;GO:0016787//hydrolase activity;GO:1905172//RISC complex binding;	ko05203(Viral carcinogenesis)
ENSMUSG00000001435	5655	38.7969985340331	4540	39.4684467396368	4830	39.540507686613	6361	47.8940967759589	5851	47.6336761969916	5414	49.967045194259	4233	39.2651415907376	4270	35.4347355853998	4124	35.926175279733	5418	40.4283903033313	6059	41.6627592897067	4949	41.9528036898342	10	76888012	77002382	-	7021	Col18a1	GO:0001525;GO:0001886;GO:0005201;GO:0005515;GO:0005576;GO:0005581;GO:0005604;GO:0005615;GO:0007155;GO:0030020;GO:0030198;GO:0031012;GO:0042802;GO:0043534;GO:0043536;GO:0046872;GO:0062023;GO:0072577;GO:0101023;GO:1905564;GO:2000353	K06823	-	W;L	KOG3546;35HBW;38I1B;3BAXZ;3CTMW;3J6PQ;480SR;48VA9;4PYQT	collagen, type XVIII, alpha 1 [Source:MGI Symbol;Acc:MGI:88451]	12822	P39061	GO:0001525//angiogenesis;GO:0001886//endothelial cell morphogenesis;GO:0007155//cell adhesion;GO:0030198//extracellular matrix organization;GO:0043534//blood vessel endothelial cell migration;GO:0043536//positive regulation of blood vessel endothelial cell migration;GO:0072577//endothelial cell apoptotic process;GO:0101023//vascular endothelial cell proliferation;GO:1905564//positive regulation o…	GO:0005576//extracellular region;GO:0005581//collagen trimer;GO:0005604//basement membrane;GO:0005615//extracellular space;GO:0031012//extracellular matrix;GO:0062023//collagen-containing extracellular matrix;	GO:0005201//extracellular matrix structural constituent;GO:0005515//protein binding;GO:0030020//extracellular matrix structural constituent conferring tensile strength;GO:0042802//identical protein binding;GO:0046872//metal ion binding;	ko04974(Protein digestion and absorption)
ENSMUSG00000001436	584	6.05738430912818	452	5.9407240445093	476	5.89126861644893	412	4.68986746551516	489	6.0186574054999	400	5.58125891607926	459	6.43692348717122	453	5.68337464376621	486	6.40081623663819	416	4.69296744689165	503	5.22903831479095	390	4.99821467232207	10	76868075	76896836	+	4644	Slc19a1	GO:0005542;GO:0005886;GO:0005887;GO:0006855;GO:0007565;GO:0008514;GO:0008517;GO:0008518;GO:0015297;GO:0015350;GO:0015711;GO:0015884;GO:0016020;GO:0016021;GO:0016323;GO:0016324;GO:0031526;GO:0035461;GO:0042910;GO:0051180;GO:0051958;GO:0055085;GO:0061507;GO:0090482;GO:0098838;GO:0140360;GO:0140361;GO:1904447	K14609	-	H;S	KOG3810;35IVI;39SHH;3BGJ0;3CW6R;3J49B;482JB;495TH;4PZTT	solute carrier family 19 (folate transporter), member 1 [Source:MGI Symbol;Acc:MGI:103182]	20509	P41438;Q542F3	GO:0006855//xenobiotic transmembrane transport;GO:0007565//female pregnancy;GO:0015711//organic anion transport;GO:0015884//folic acid transport;GO:0035461//vitamin transmembrane transport;GO:0051180//vitamin transport;GO:0051958//methotrexate transport;GO:0055085//transmembrane transport;GO:0098838//folate transmembrane transport;GO:0140361//cyclic-GMP-AMP transmembrane import across plasma memb…	GO:0005886//plasma membrane;GO:0005887//integral component of plasma membrane;GO:0016020//membrane;GO:0016021//integral component of membrane;GO:0016323//basolateral plasma membrane;GO:0016324//apical plasma membrane;GO:0031526//brush border membrane;	GO:0005542//folic acid binding;GO:0008514//organic anion transmembrane transporter activity;GO:0008517//folic acid transmembrane transporter activity;GO:0008518//folate:anion antiporter activity;GO:0015297//antiporter activity;GO:0015350//methotrexate transmembrane transporter activity;GO:0042910//xenobiotic transmembrane transporter activity;GO:0061507//2',3'-cyclic GMP-AMP binding;GO:0090482//v…	ko04977(Vitamin digestion and absorption);ko01523(Antifolate resistance)
ENSMUSG00000001440	17777	129.938410545632	12478	115.57202481958	13307	116.061672800932	14186	113.796814685669	15513	134.552989982212	12996	127.787589459754	11803	116.644660912988	12580	111.223234554422	12507	116.080437460133	11581	92.0676523562026	14711	107.771227874466	12201	110.192623149199	11	97050540	97078707	-	6590	Kpnb1	GO:0005515;GO:0005634;GO:0005635;GO:0005643;GO:0005654;GO:0005737;GO:0005829;GO:0006404;GO:0006606;GO:0006610;GO:0006886;GO:0006913;GO:0007079;GO:0007080;GO:0008139;GO:0010494;GO:0015031;GO:0019894;GO:0019899;GO:0019904;GO:0030953;GO:0031267;GO:0031291;GO:0031965;GO:0032991;GO:0040001;GO:0042564;GO:0044877;GO:0045184;GO:0051879;GO:0061608;GO:0061676;GO:0071782;GO:0090307	K14293	-	Y;U	KOG1241;35NZ3;38HCJ;3BA50;3CUGE;3J9U3;483E8;493P4;4Q2SE	karyopherin (importin) beta 1 [Source:MGI Symbol;Acc:MGI:107532]	16211	P70168;Q3UHW8	GO:0006404//RNA import into nucleus;GO:0006606//protein import into nucleus;GO:0006610//ribosomal protein import into nucleus;GO:0006886//intracellular protein transport;GO:0006913//nucleocytoplasmic transport;GO:0007079//mitotic chromosome movement towards spindle pole;GO:0007080//mitotic metaphase plate congression;GO:0015031//protein transport;GO:0030953//astral microtubule organization;GO:003…	GO:0005634//nucleus;GO:0005635//nuclear envelope;GO:0005643//nuclear pore;GO:0005654//nucleoplasm;GO:0005737//cytoplasm;GO:0005829//cytosol;GO:0010494//cytoplasmic stress granule;GO:0031965//nuclear membrane;GO:0032991//protein-containing complex;GO:0042564//NLS-dependent protein nuclear import complex;GO:0071782//endoplasmic reticulum tubular network;	GO:0005515//protein binding;GO:0008139//nuclear localization sequence binding;GO:0019894//kinesin binding;GO:0019899//enzyme binding;GO:0019904//protein domain specific binding;GO:0031267//small GTPase binding;GO:0044877//protein-containing complex binding;GO:0051879//Hsp90 protein binding;GO:0061608//nuclear import signal receptor activity;GO:0061676//importin-alpha family protein binding;	ko05207(Chemical carcinogenesis - receptor activation);ko03013(Nucleocytoplasmic transport)
ENSMUSG00000001441	3868	25.8557237988974	2842	24.0725984365895	3127	24.9417950899707	3683	27.0186114557268	3160	25.0654669654427	2997	26.9498824311676	2821	25.4956859402893	3061	24.7496673545701	3002	25.480487393921	3466	25.1988500814567	3505	23.4822557958608	2850	23.5392765551683	11	97096668	97171464	-	7206	Npepps	GO:0004177;GO:0005634;GO:0005737;GO:0005829;GO:0006508;GO:0008233;GO:0008237;GO:0008270;GO:0016787;GO:0042277;GO:0043171;GO:0046872;GO:0070006;GO:0071456	K08776	EC:3.4.11.14	O;E	KOG1046;35ATJ;38CFG;3BADC;3CW5S;3JCRF;486H0;48VUN;4PYNT	aminopeptidase puromycin sensitive [Source:MGI Symbol;Acc:MGI:1101358]	19155	Q11011	GO:0006508//proteolysis;GO:0043171//peptide catabolic process;GO:0071456//cellular response to hypoxia;	GO:0005634//nucleus;GO:0005737//cytoplasm;GO:0005829//cytosol;	GO:0004177//aminopeptidase activity;GO:0008233//peptidase activity;GO:0008237//metallopeptidase activity;GO:0008270//zinc ion binding;GO:0016787//hydrolase activity;GO:0042277//peptide binding;GO:0046872//metal ion binding;GO:0070006//metalloaminopeptidase activity;	-
ENSMUSG00000001444	0	0	0	0	0	0	0	0	0	0	0	0	1	0.0261762540144092	0	0	1	0.0245833421021295	0	0	0	0	0	0	11	96988897	97006157	-	2488	Tbx21	GO:0000122;GO:0000976;GO:0000978;GO:0000981;GO:0001227;GO:0001228;GO:0001708;GO:0002296;GO:0003677;GO:0003700;GO:0005515;GO:0005634;GO:0006355;GO:0006357;GO:0009615;GO:0010628;GO:0030217;GO:0032703;GO:0043025;GO:0043161;GO:0043565;GO:0045580;GO:0045892;GO:0045893;GO:0045944;GO:0048304;GO:0050776;GO:0071310;GO:0072676;GO:1990837;GO:2000320;GO:2000329;GO:2000552;GO:2000556	K10166	-	K	KOG3585;35M8Y;39Z7Q;3BJKD;3D253;3J5C5;4803C;496CN;4Q4YY	T-box 21 [Source:MGI Symbol;Acc:MGI:1888984]	57765	Q9JKD8	GO:0000122//negative regulation of transcription by RNA polymerase II;GO:0001708//cell fate specification;GO:0002296//T-helper 1 cell lineage commitment;GO:0006355//regulation of transcription, DNA-templated;GO:0006357//regulation of transcription by RNA polymerase II;GO:0009615//response to virus;GO:0010628//positive regulation of gene expression;GO:0030217//T cell differentiation;GO:0032703//ne…	GO:0005634//nucleus;GO:0043025//neuronal cell body;	GO:0000976//transcription cis-regulatory region binding;GO:0000978//RNA polymerase II cis-regulatory region sequence-specific DNA binding;GO:0000981//DNA-binding transcription factor activity, RNA polymerase II-specific;GO:0001227//DNA-binding transcription repressor activity, RNA polymerase II-specific;GO:0001228//DNA-binding transcription activator activity, RNA polymerase II-specific;GO:000367…	ko05321(Inflammatory bowel disease);ko04659(Th17 cell differentiation);ko04658(Th1 and Th2 cell differentiation)
ENSMUSG00000001445	778	21.9409901683235	681	24.3361795572884	687	23.1186757687992	770	23.8318865995918	757	25.333254620736	767	29.0985861147697	584	22.2680841176255	602	20.5356720110549	548	19.6238399427716	545	16.7168735767399	728	20.5773556132425	569	19.8274520895215	11	96932386	96940039	+	1708	Mrpl10	GO:0003735;GO:0005654;GO:0005739;GO:0005743;GO:0005762;GO:0005840;GO:0006412;GO:0015934;GO:0032543;GO:1990904	K02864	-	J	KOG4241;35BFD;39Y6E;3BK1B;3D0YM;3J8JW;486TE;496EK;4PVHP	mitochondrial ribosomal protein L10 [Source:MGI Symbol;Acc:MGI:1333801]	107732	Q3TBW2	GO:0006412//translation;GO:0032543//mitochondrial translation;	GO:0005654//nucleoplasm;GO:0005739//mitochondrion;GO:0005743//mitochondrial inner membrane;GO:0005762//mitochondrial large ribosomal subunit;GO:0005840//ribosome;GO:0015934//large ribosomal subunit;GO:1990904//ribonucleoprotein complex;	GO:0003735//structural constituent of ribosome;	ko03010(Ribosome)
ENSMUSG00000001467	5173	56.4386039577567	3037	41.986264704609	3208	41.7635815006912	6613	79.1814370931258	5505	71.2704646857057	4623	67.8512066229874	2734	40.3297634534047	2566	33.8630629956268	2777	38.4712655157017	3857	45.7683602424635	4248	46.4515115022937	3505	47.2497835633849	5	4131145	4154746	-	4415	Cyp51	GO:0001669;GO:0004497;GO:0005506;GO:0005737;GO:0005783;GO:0005789;GO:0006629;GO:0006694;GO:0006695;GO:0008202;GO:0008203;GO:0008398;GO:0016020;GO:0016021;GO:0016125;GO:0016126;GO:0016491;GO:0016705;GO:0020037;GO:0033488;GO:0042177;GO:0043231;GO:0046872;GO:0050709;GO:0060282;GO:1900222	K05917	-	Q;C	KOG0684;35GY4;38DPK;3BFP9;3CWR4;3JBEH;4864T;48ZD8;4Q2DE	cytochrome P450, family 51 [Source:MGI Symbol;Acc:MGI:106040]	13121	Q8K0C4	GO:0006629//lipid metabolic process;GO:0006694//steroid biosynthetic process;GO:0006695//cholesterol biosynthetic process;GO:0008202//steroid metabolic process;GO:0008203//cholesterol metabolic process;GO:0016125//sterol metabolic process;GO:0016126//sterol biosynthetic process;GO:0033488//cholesterol biosynthetic process via 24,25-dihydrolanosterol;GO:0042177//negative regulation of protein cata…	GO:0001669//acrosomal vesicle;GO:0005737//cytoplasm;GO:0005783//endoplasmic reticulum;GO:0005789//endoplasmic reticulum membrane;GO:0016020//membrane;GO:0016021//integral component of membrane;GO:0043231//intracellular membrane-bounded organelle;	GO:0004497//monooxygenase activity;GO:0005506//iron ion binding;GO:0008398//sterol 14-demethylase activity;GO:0016491//oxidoreductase activity;GO:0016705//oxidoreductase activity, acting on paired donors, with incorporation or reduction of molecular oxygen;GO:0020037//heme binding;GO:0046872//metal ion binding;	ko00100(Steroid biosynthesis)
ENSMUSG00000001472	6141	54.8800911965023	5080	57.5265199856019	5306	56.5812534179033	5923	58.0909571535997	5361	56.8512498710062	5082	61.0956493862127	4949	59.7979865342986	5193	56.1344991151392	5015	56.9080196804717	6808	66.1724484111727	6623	59.3214885101812	5413	59.7711719151427	8	124100492	124130574	+	5390	Tcf25	GO:0000122;GO:0003677;GO:0003714;GO:0005515;GO:0005634;GO:1990112	K24970	-	Z;O;K;U	KOG2422;35JVC;38C0W;3BFX6;3CVZT;3J660;484MD;49669;4PVM7	transcription factor 25 (basic helix-loop-helix) [Source:MGI Symbol;Acc:MGI:1914105]	66855	Q8R3L2	GO:0000122//negative regulation of transcription by RNA polymerase II;	GO:0005634//nucleus;GO:1990112//RQC complex;	GO:0003677//DNA binding;GO:0003714//transcription corepressor activity;GO:0005515//protein binding;	-
ENSMUSG00000001473	2425	47.9314653052181	1793	44.907400452122	2020	47.6419933058222	2613	56.6812534154323	3096	72.615343794563	2542	67.5903050930895	1695	45.2972718011513	1815	43.3931716789409	1800	45.1760522241185	1352	29.0648164447828	2007	39.759223440902	1510	36.8777085074947	18	67523787	67535819	+	2437	Tubb6	GO:0000166;GO:0000226;GO:0000278;GO:0003924;GO:0005200;GO:0005525;GO:0005737;GO:0005856;GO:0005874;GO:0007010;GO:0007017;GO:0015630;GO:0045171;GO:0072686	K07375	-	Z	KOG1375;35PC9;39VBW;3BCXA;3D0Y7;3JFAR;48IX4;49E5M;4Q6SR	tubulin, beta 6 class V [Source:MGI Symbol;Acc:MGI:1915201]	67951	Q922F4;Q3UMM1	GO:0000226//microtubule cytoskeleton organization;GO:0000278//mitotic cell cycle;GO:0007010//cytoskeleton organization;GO:0007017//microtubule-based process;	GO:0005737//cytoplasm;GO:0005856//cytoskeleton;GO:0005874//microtubule;GO:0015630//microtubule cytoskeleton;GO:0045171//intercellular bridge;GO:0072686//mitotic spindle;	GO:0000166//nucleotide binding;GO:0003924//GTPase activity;GO:0005200//structural constituent of cytoskeleton;GO:0005525//GTP binding;	ko05132(Salmonella infection);ko05022(Pathways of neurodegeneration - multiple diseases);ko05020(Prion disease);ko05016(Huntington disease);ko05014(Amyotrophic lateral sclerosis);ko05012(Parkinson disease);ko05010(Alzheimer disease);ko04540(Gap junction);ko04145(Phagosome)
ENSMUSG00000001482	641	7.00456122777624	458	6.34186579906864	566	7.38021355528645	417	5.00092146043406	433	5.61473528385102	359	5.27736645862731	448	6.61902925466352	568	7.5077023154416	508	7.04877141929444	439	5.21758288113459	558	6.11137119890014	476	6.42699372621662	8	124150266	124190009	+	4408	Def8	GO:0005515;GO:0005575;GO:0032418;GO:0045780;GO:0046872;GO:1900029	-	-	S;O;T	KOG1829;35GF7;38CBC;3BHJD;3CUCM;3J8HW;488VC;48USN;4PZJI	differentially expressed in FDCP 8 [Source:MGI Symbol;Acc:MGI:1346331]	23854	Q99J78	GO:0032418//lysosome localization;GO:0045780//positive regulation of bone resorption;GO:1900029//positive regulation of ruffle assembly;	GO:0005575//cellular_component;	GO:0005515//protein binding;GO:0046872//metal ion binding;	-
ENSMUSG00000001493	0	0	0	0	0	0	0	0	0	0	0	0	0	0	0	0	0	0	0	0	0	0	0	0	11	101768336	101785200	-	2228	Meox1	GO:0000978;GO:0000981;GO:0001228;GO:0001757;GO:0003677;GO:0003682;GO:0003700;GO:0005634;GO:0005737;GO:0006355;GO:0006357;GO:0043565;GO:0045944;GO:0060218;GO:0061053;GO:0061056;GO:0071837;GO:1990837	K09322	-	K	KOG0489;35F6C;38KPX;3BDMP;3D3MZ;3JEPY;48103;493ZZ;4PTRX	mesenchyme homeobox 1 [Source:MGI Symbol;Acc:MGI:103220]	17285	P32442	GO:0001757//somite specification;GO:0006355//regulation of transcription, DNA-templated;GO:0006357//regulation of transcription by RNA polymerase II;GO:0045944//positive regulation of transcription by RNA polymerase II;GO:0060218//hematopoietic stem cell differentiation;GO:0061053//somite development;GO:0061056//sclerotome development;	GO:0005634//nucleus;GO:0005737//cytoplasm;	GO:0000978//RNA polymerase II cis-regulatory region sequence-specific DNA binding;GO:0000981//DNA-binding transcription factor activity, RNA polymerase II-specific;GO:0001228//DNA-binding transcription activator activity, RNA polymerase II-specific;GO:0003677//DNA binding;GO:0003682//chromatin binding;GO:0003700//DNA-binding transcription factor activity;GO:0043565//sequence-specific DNA binding;…	-
ENSMUSG00000001494	0	0	0	0	0	0	0	0	0	0	0	0	0	0	0	0	0	0	0	0	0	0	0	0	11	101853284	101857841	-	2066	Sost	GO:0001503;GO:0005515;GO:0005576;GO:0005615;GO:0005794;GO:0008201;GO:0009612;GO:0016055;GO:0030178;GO:0030246;GO:0030279;GO:0030509;GO:0030514;GO:0031333;GO:0032991;GO:0036122;GO:0045893;GO:0051179;GO:0060070;GO:0071374;GO:0090090;GO:0140297;GO:0140678	K16834	-	S;T	2QTBG;3590E;39V6G;3BMAJ;3D2DY;3J8NR;485BK;493Q9;4PXKS	sclerostin [Source:MGI Symbol;Acc:MGI:1921749]	74499	Q99P68	GO:0001503//ossification;GO:0009612//response to mechanical stimulus;GO:0016055//Wnt signaling pathway;GO:0030178//negative regulation of Wnt signaling pathway;GO:0030279//negative regulation of ossification;GO:0030509//BMP signaling pathway;GO:0030514//negative regulation of BMP signaling pathway;GO:0031333//negative regulation of protein-containing complex assembly;GO:0045893//positive regulati…	GO:0005576//extracellular region;GO:0005615//extracellular space;GO:0005794//Golgi apparatus;GO:0032991//protein-containing complex;	GO:0005515//protein binding;GO:0008201//heparin binding;GO:0030246//carbohydrate binding;GO:0036122//BMP binding;GO:0140297//DNA-binding transcription factor binding;GO:0140678//molecular function inhibitor activity;	ko04928(Parathyroid hormone synthesis, secretion and action);ko04310(Wnt signaling pathway)
ENSMUSG00000001496	0	0	0	0	0	0	0	0	0	0	0	0	0	0	0	0	0	0	0	0	0	0	0	0	12	56578743	56583693	-	2842	Nkx2-1	GO:0000122;GO:0000976;GO:0000977;GO:0000978;GO:0000981;GO:0001046;GO:0001161;GO:0001221;GO:0001228;GO:0001764;GO:0002016;GO:0003677;GO:0003700;GO:0005515;GO:0005634;GO:0005654;GO:0005667;GO:0006355;GO:0006357;GO:0006644;GO:0007389;GO:0007411;GO:0007420;GO:0007492;GO:0007626;GO:0007631;GO:0009725;GO:0009887;GO:0010467;GO:0010628;GO:0010719;GO:0017025;GO:0019899;GO:0021537;GO:0021759;GO:0021766;GO:…	K09342	-	K	KOG0842;35BBI;38GSQ;3BDQ9;3CTDW;3J4IH;4847C;4978Q;4Q3YJ	NK2 homeobox 1 [Source:MGI Symbol;Acc:MGI:108067]	21869	P50220;Q6PFE0	GO:0000122//negative regulation of transcription by RNA polymerase II;GO:0001764//neuron migration;GO:0002016//regulation of blood volume by renin-angiotensin;GO:0006355//regulation of transcription, DNA-templated;GO:0006357//regulation of transcription by RNA polymerase II;GO:0006644//phospholipid metabolic process;GO:0007389//pattern specification process;GO:0007411//axon guidance;GO:0007420//b…	GO:0005634//nucleus;GO:0005654//nucleoplasm;GO:0005667//transcription regulator complex;	GO:0000976//transcription cis-regulatory region binding;GO:0000977//RNA polymerase II transcription regulatory region sequence-specific DNA binding;GO:0000978//RNA polymerase II cis-regulatory region sequence-specific DNA binding;GO:0000981//DNA-binding transcription factor activity, RNA polymerase II-specific;GO:0001046//core promoter sequence-specific DNA binding;GO:0001161//intronic transcript…	-
ENSMUSG00000001497	0	0	0	0	0	0	0	0	0	0	0	0	0	0	0	0	0	0	1	0.0103618990495702	0	0	0	0	12	56738552	56759607	+	5056	Pax9	GO:0000977;GO:0000978;GO:0000981;GO:0001228;GO:0003677;GO:0003700;GO:0005634;GO:0005654;GO:0005667;GO:0005730;GO:0006355;GO:0006357;GO:0007492;GO:0009887;GO:0042476;GO:0042481;GO:0043565;GO:0045892;GO:0045944;GO:0048856;GO:0060325;GO:0071363;GO:1990837	K09382	-	K	KOG3517;35CRH;39I4H;3BA08;3CYI8;3J1IB;47ZK8;493SR;4Q520	paired box 9 [Source:MGI Symbol;Acc:MGI:97493]	18511	P47242;Q3V1K1	GO:0006355//regulation of transcription, DNA-templated;GO:0006357//regulation of transcription by RNA polymerase II;GO:0007492//endoderm development;GO:0009887//animal organ morphogenesis;GO:0042476//odontogenesis;GO:0042481//regulation of odontogenesis;GO:0045892//negative regulation of transcription, DNA-templated;GO:0045944//positive regulation of transcription by RNA polymerase II;GO:0048856/…	GO:0005634//nucleus;GO:0005654//nucleoplasm;GO:0005667//transcription regulator complex;GO:0005730//nucleolus;	GO:0000977//RNA polymerase II transcription regulatory region sequence-specific DNA binding;GO:0000978//RNA polymerase II cis-regulatory region sequence-specific DNA binding;GO:0000981//DNA-binding transcription factor activity, RNA polymerase II-specific;GO:0001228//DNA-binding transcription activator activity, RNA polymerase II-specific;GO:0003677//DNA binding;GO:0003700//DNA-binding transcript…	-
ENSMUSG00000001504	2025	29.7201463052267	1599	29.737403278987	1817	31.820751651068	1658	26.7055492428067	1649	28.7187183175457	1383	27.3053654325672	1665	33.0395051126661	1824	32.3807237594492	1669	31.1034856019238	1926	30.7442659449274	1833	26.9631071952313	1480	26.8389578185833	13	72776939	72782317	+	3282	Irx2	GO:0000122;GO:0000978;GO:0000981;GO:0001227;GO:0001656;GO:0003677;GO:0005634;GO:0006355;GO:0006357;GO:0030182;GO:0043565;GO:0048468;GO:0072086;GO:0072272	K24889	-	K	KOG0773;35IUW;39VGJ;3BF2J;3CXJ4;3J3HE;481N3;494BN;4PZTJ	Iroquois homeobox 2 [Source:MGI Symbol;Acc:MGI:1197526]	16372	P81066	GO:0000122//negative regulation of transcription by RNA polymerase II;GO:0001656//metanephros development;GO:0006355//regulation of transcription, DNA-templated;GO:0006357//regulation of transcription by RNA polymerase II;GO:0030182//neuron differentiation;GO:0048468//cell development;GO:0072086//specification of loop of Henle identity;GO:0072272//proximal/distal pattern formation involved in met…	GO:0005634//nucleus;	GO:0000978//RNA polymerase II cis-regulatory region sequence-specific DNA binding;GO:0000981//DNA-binding transcription factor activity, RNA polymerase II-specific;GO:0001227//DNA-binding transcription repressor activity, RNA polymerase II-specific;GO:0003677//DNA binding;GO:0043565//sequence-specific DNA binding;	-
ENSMUSG00000001506	38	0.278898182786978	32	0.297605346817719	32	0.280247442228729	7	0.0563833921738988	12	0.104510955135703	5	0.0493664604721013	34	0.33739169276046	51	0.452760015636581	42	0.391415650815805	17	0.135704090676316	27	0.19861288045459	22	0.199509134988221	11	94827050	94843868	+	6563	Col1a1	GO:0001501;GO:0001503;GO:0001568;GO:0001649;GO:0001957;GO:0001958;GO:0002020;GO:0005201;GO:0005515;GO:0005576;GO:0005581;GO:0005584;GO:0005615;GO:0005737;GO:0005783;GO:0005794;GO:0007584;GO:0007601;GO:0007605;GO:0009410;GO:0009612;GO:0010718;GO:0010812;GO:0014070;GO:0015031;GO:0030020;GO:0030141;GO:0030198;GO:0030199;GO:0030335;GO:0031012;GO:0031667;GO:0031960;GO:0032355;GO:0032868;GO:0032964;GO:…	K06236	-	W;D	KOG3544;35NX2;38CJN;3BAFZ;3CU1R;3JEW3;487SA;494VH;4Q3W9	collagen, type I, alpha 1 [Source:MGI Symbol;Acc:MGI:88467]	12842	P11087	GO:0001501//skeletal system development;GO:0001503//ossification;GO:0001568//blood vessel development;GO:0001649//osteoblast differentiation;GO:0001957//intramembranous ossification;GO:0001958//endochondral ossification;GO:0007584//response to nutrient;GO:0007601//visual perception;GO:0007605//sensory perception of sound;GO:0009410//response to xenobiotic stimulus;GO:0009612//response to mechanic…	GO:0005576//extracellular region;GO:0005581//collagen trimer;GO:0005584//collagen type I trimer;GO:0005615//extracellular space;GO:0005737//cytoplasm;GO:0005783//endoplasmic reticulum;GO:0005794//Golgi apparatus;GO:0030141//secretory granule;GO:0031012//extracellular matrix;GO:0062023//collagen-containing extracellular matrix;GO:0110165//cellular anatomical entity;	GO:0002020//protease binding;GO:0005201//extracellular matrix structural constituent;GO:0005515//protein binding;GO:0030020//extracellular matrix structural constituent conferring tensile strength;GO:0042802//identical protein binding;GO:0046872//metal ion binding;GO:0048407//platelet-derived growth factor binding;	ko05415(Diabetic cardiomyopathy);ko05205(Proteoglycans in cancer);ko05165(Human papillomavirus infection);ko05146(Amoebiasis);ko04974(Protein digestion and absorption);ko04933(AGE-RAGE signaling pathway in diabetic complications);ko04926(Relaxin signaling pathway);ko04611(Platelet activation);ko04512(ECM-receptor interaction);ko04510(Focal adhesion);ko04151(PI3K-Akt signaling pathway)
ENSMUSG00000001507	40175	338.909910962406	33691	360.139658916536	34520	347.479159450216	31851	294.878106193915	33184	332.181622090918	32818	372.426342697477	33514	382.250471256183	31639	322.839699688216	31951	342.246998318877	23620	216.715616263588	27943	236.256068449083	23653	246.542975219701	11	94935300	94967627	-	5710	Itga3	GO:0001764;GO:0001968;GO:0002020;GO:0005178;GO:0005515;GO:0005518;GO:0005886;GO:0007155;GO:0007160;GO:0007229;GO:0007266;GO:0007507;GO:0007613;GO:0008305;GO:0009410;GO:0009897;GO:0009986;GO:0010628;GO:0010634;GO:0010811;GO:0010976;GO:0016020;GO:0016021;GO:0016323;GO:0017015;GO:0019904;GO:0030111;GO:0030324;GO:0030426;GO:0030510;GO:0031345;GO:0031527;GO:0033627;GO:0034667;GO:0034698;GO:0035024;GO:…	K06482	-	M;W	KOG3637;359MF;38CFX;3B96W;3CVH7;3JCGB;48089;48YCR;4Q77V	integrin alpha 3 [Source:MGI Symbol;Acc:MGI:96602]	16400	Q62470	GO:0001764//neuron migration;GO:0007155//cell adhesion;GO:0007160//cell-matrix adhesion;GO:0007229//integrin-mediated signaling pathway;GO:0007266//Rho protein signal transduction;GO:0007507//heart development;GO:0007613//memory;GO:0009410//response to xenobiotic stimulus;GO:0010628//positive regulation of gene expression;GO:0010634//positive regulation of epithelial cell migration;GO:0010811//po…	GO:0005886//plasma membrane;GO:0008305//integrin complex;GO:0009897//external side of plasma membrane;GO:0009986//cell surface;GO:0016020//membrane;GO:0016021//integral component of membrane;GO:0016323//basolateral plasma membrane;GO:0030426//growth cone;GO:0031527//filopodium membrane;GO:0034667//integrin alpha3-beta1 complex;GO:0042995//cell projection;GO:0043235//receptor complex;GO:0045202//s…	GO:0001968//fibronectin binding;GO:0002020//protease binding;GO:0005178//integrin binding;GO:0005515//protein binding;GO:0005518//collagen binding;GO:0019904//protein domain specific binding;GO:0043236//laminin binding;GO:0044877//protein-containing complex binding;GO:0046982//protein heterodimerization activity;	ko05414(Dilated cardiomyopathy);ko05412(Arrhythmogenic right ventricular cardiomyopathy);ko05410(Hypertrophic cardiomyopathy);ko05222(Small cell lung cancer);ko05200(Pathways in cancer);ko05165(Human papillomavirus infection);ko04810(Regulation of actin cytoskeleton);ko04640(Hematopoietic cell lineage);ko04512(ECM-receptor interaction);ko04510(Focal adhesion);ko04151(PI3K-Akt signaling pathway)
ENSMUSG00000001508	9	0.249866206016661	4	0.140719300516188	7	0.231895672612212	3	0.091406554838361	5	0.164722718192992	1	0.0373477902107667	4	0.150147596513775	6	0.201489335997483	7	0.246768579856304	5	0.150979140042153	12	0.333908763220871	7	0.240127041406703	11	94853617	94867153	-	1735	Sgca	GO:0005509;GO:0005737;GO:0005856;GO:0005886;GO:0005887;GO:0005911;GO:0014894;GO:0016010;GO:0016011;GO:0016012;GO:0016020;GO:0016021;GO:0042383;GO:0043403;GO:0045121;GO:0061024	K12565	-	K;E	KOG4482;35D8C;39AP2;3BGBW;3CYII;3JFKU;486K0;493HB;4PWIF	sarcoglycan, alpha (dystrophin-associated glycoprotein) [Source:MGI Symbol;Acc:MGI:894698]	20391	P82350	GO:0014894//response to denervation involved in regulation of muscle adaptation;GO:0043403//skeletal muscle tissue regeneration;GO:0061024//membrane organization;	GO:0005737//cytoplasm;GO:0005856//cytoskeleton;GO:0005886//plasma membrane;GO:0005887//integral component of plasma membrane;GO:0005911//cell-cell junction;GO:0016010//dystrophin-associated glycoprotein complex;GO:0016011//dystroglycan complex;GO:0016012//sarcoglycan complex;GO:0016020//membrane;GO:0016021//integral component of membrane;GO:0042383//sarcolemma;GO:0045121//membrane raft;	GO:0005509//calcium ion binding;	ko05416(Viral myocarditis);ko05414(Dilated cardiomyopathy);ko05412(Arrhythmogenic right ventricular cardiomyopathy);ko05410(Hypertrophic cardiomyopathy)
ENSMUSG00000001510	12	0.221719916859177	12	0.280952803677314	9	0.198424622052699	12	0.243330069266676	6	0.131550709350905	11	0.273411038040845	13	0.324758250802474	4	0.0893962403671226	16	0.37537924142753	3	0.0602874126520449	2	0.0370369328850665	1	0.022829766937401	11	95010945	95016122	+	2607	Dlx3	GO:0000978;GO:0000981;GO:0001228;GO:0001568;GO:0001890;GO:0001942;GO:0003677;GO:0003682;GO:0005634;GO:0006355;GO:0006357;GO:0010467;GO:0016055;GO:0030154;GO:0030509;GO:0030855;GO:0031069;GO:0035315;GO:0042475;GO:0042633;GO:0045944;GO:0071335;GO:0071895;GO:1990837	K09315	-	K	KOG0850;35H2Z;39NQZ;3BENN;3D3D3;3J91Z;47ZPA;4950M;4Q44Y	distal-less homeobox 3 [Source:MGI Symbol;Acc:MGI:94903]	13393	Q64205;Q78ZZ8	GO:0001568//blood vessel development;GO:0001890//placenta development;GO:0001942//hair follicle development;GO:0006355//regulation of transcription, DNA-templated;GO:0006357//regulation of transcription by RNA polymerase II;GO:0010467//gene expression;GO:0016055//Wnt signaling pathway;GO:0030154//cell differentiation;GO:0030509//BMP signaling pathway;GO:0030855//epithelial cell differentiation;GO…	GO:0005634//nucleus;	GO:0000978//RNA polymerase II cis-regulatory region sequence-specific DNA binding;GO:0000981//DNA-binding transcription factor activity, RNA polymerase II-specific;GO:0001228//DNA-binding transcription activator activity, RNA polymerase II-specific;GO:0003677//DNA binding;GO:0003682//chromatin binding;GO:1990837//sequence-specific double-stranded DNA binding;	-
ENSMUSG00000001517	2272	19.0196693087166	1871	19.847101257653	1532	15.3032259724096	3118	28.645856905673	2752	27.3376731668559	2709	30.5072834526378	1574	17.8152837088766	1405	14.2267847621268	1443	15.3386724855043	2770	25.2206533919216	3318	27.8389322572194	2800	28.9621422899291	6	128339930	128353109	+	5754	Foxm1	GO:0000086;GO:0000122;GO:0000977;GO:0003677;GO:0003700;GO:0005634;GO:0006355;GO:0006978;GO:0008284;GO:0019901;GO:0032873;GO:0043565;GO:0045892;GO:0045893;GO:0045944;GO:0046578;GO:0051726;GO:2000377;GO:2000781	K09406	-	K	KOG2294;35GYN;38HWX;3BDM0;3CZ2M;3JBC3;48AWV;490EP;4Q227	forkhead box M1 [Source:MGI Symbol;Acc:MGI:1347487]	14235	Q6P1H7	GO:0000086//G2/M transition of mitotic cell cycle;GO:0000122//negative regulation of transcription by RNA polymerase II;GO:0006355//regulation of transcription, DNA-templated;GO:0006978//DNA damage response, signal transduction by p53 class mediator resulting in transcription of p21 class mediator;GO:0008284//positive regulation of cell population proliferation;GO:0032873//negative regulation of …	GO:0005634//nucleus;	GO:0000977//RNA polymerase II transcription regulatory region sequence-specific DNA binding;GO:0003677//DNA binding;GO:0003700//DNA-binding transcription factor activity;GO:0019901//protein kinase binding;GO:0043565//sequence-specific DNA binding;	ko04218(Cellular senescence)
ENSMUSG00000001518	161	1.09289077817963	122	1.04939593927077	145	1.1744877161664	145	1.08021439465712	148	1.19215049542268	106	0.967958300121491	109	1.00039327489792	126	1.03456369180782	134	1.15500135148156	170	1.25510984654546	165	1.12257763987992	143	1.19940247238304	6	128386407	128401894	-	7096	Itfg2	GO:0002314;GO:0003674;GO:0005515;GO:0005654;GO:0005764;GO:0005765;GO:0005829;GO:0016020;GO:0032006;GO:0034198;GO:0042149;GO:0140007;GO:1904262	K23296	-	S;T	2QUBC;35GUZ;39REQ;3BATP;3CX0J;3JBRZ;486M9;4942R;4Q38E	integrin alpha FG-GAP repeat containing 2 [Source:MGI Symbol;Acc:MGI:1915450]	101142	Q91WI7	GO:0002314//germinal center B cell differentiation;GO:0032006//regulation of TOR signaling;GO:0034198//cellular response to amino acid starvation;GO:0042149//cellular response to glucose starvation;GO:1904262//negative regulation of TORC1 signaling;	GO:0005654//nucleoplasm;GO:0005764//lysosome;GO:0005765//lysosomal membrane;GO:0005829//cytosol;GO:0016020//membrane;GO:0140007//KICSTOR complex;	GO:0003674//molecular_function;GO:0005515//protein binding;	-
ENSMUSG00000001520	32	0.410273319671281	18	0.292431711147228	18	0.275375560123176	14	0.196989195015863	10	0.152139428301752	12	0.206968589882396	18	0.312024849555842	10	0.15508118088707	16	0.260477424115404	15	0.209168598328295	29	0.372651482154603	16	0.253466925337469	6	128376259	128393390	+	3757	Nrip2	GO:0000122;GO:0004190;GO:0005515;GO:0005634;GO:0005737;GO:0006508;GO:0007219	K13215	-	O;K;L	KOG0012;35DTF;39W15;3BMNJ;3CZMY;3J7RU;48AKG;4906J;4Q125	nuclear receptor interacting protein 2 [Source:MGI Symbol;Acc:MGI:1891884]	60345	Q9JHR9	GO:0000122//negative regulation of transcription by RNA polymerase II;GO:0006508//proteolysis;GO:0007219//Notch signaling pathway;	GO:0005634//nucleus;GO:0005737//cytoplasm;	GO:0004190//aspartic-type endopeptidase activity;GO:0005515//protein binding;	-
ENSMUSG00000001521	1052	5.4242583856149	879	5.74304431710876	974	5.99257085039379	1002	5.67000475950351	1012	6.19189559104303	864	5.99291708815539	858	5.98143375610954	937	5.84386295019674	823	5.38829386518206	1079	6.05101185619809	1075	5.55539126170633	906	5.77206009202085	6	128298124	128332814	-	9342	Tulp3	GO:0001664;GO:0001841;GO:0001843;GO:0005576;GO:0005634;GO:0005654;GO:0005730;GO:0005737;GO:0005886;GO:0005929;GO:0005930;GO:0007224;GO:0007420;GO:0008277;GO:0008589;GO:0009952;GO:0016020;GO:0019899;GO:0021904;GO:0021914;GO:0021915;GO:0021953;GO:0031076;GO:0035091;GO:0042733;GO:0042995;GO:0044877;GO:0045879;GO:0048702;GO:0060173;GO:0060348;GO:0060434;GO:0060831;GO:0061512;GO:0061548;GO:0097546;GO:…	K19600	-	S	KOG2502;35H3X;39RCW;3BBMR;3CRHG;3JEE1;486G8;496GR;4PZ54	tubby-like protein 3 [Source:MGI Symbol;Acc:MGI:1329045]	22158	O88413	GO:0001841//neural tube formation;GO:0001843//neural tube closure;GO:0007224//smoothened signaling pathway;GO:0007420//brain development;GO:0008277//regulation of G protein-coupled receptor signaling pathway;GO:0008589//regulation of smoothened signaling pathway;GO:0009952//anterior/posterior pattern specification;GO:0021904//dorsal/ventral neural tube patterning;GO:0021914//negative regulation o…	GO:0005576//extracellular region;GO:0005634//nucleus;GO:0005654//nucleoplasm;GO:0005730//nucleolus;GO:0005737//cytoplasm;GO:0005886//plasma membrane;GO:0005929//cilium;GO:0005930//axoneme;GO:0016020//membrane;GO:0042995//cell projection;GO:0097546//ciliary base;GO:0097731//9+0 non-motile cilium;	GO:0001664//G protein-coupled receptor binding;GO:0019899//enzyme binding;GO:0035091//phosphatidylinositol binding;GO:0044877//protein-containing complex binding;GO:0120160//intraciliary transport particle A binding;	-
ENSMUSG00000001524	223	3.24226060431553	152	2.80036929762519	184	3.19220277369336	220	3.51040164823447	259	4.46849527683634	158	3.09029572305387	141	2.77175952861058	197	3.46453604976656	208	3.84001746792044	209	3.304998543096	223	3.24959679127606	196	3.52109015138474	17	35978622	35984631	-	3313	Gtf2h4	GO:0000438;GO:0000439;GO:0001671;GO:0003690;GO:0005634;GO:0005669;GO:0005675;GO:0006281;GO:0006289;GO:0006366;GO:0006974;GO:0016251;GO:0016607;GO:0070816	K03144	-	K	KOG3471;35I1V;38EI7;3BHX2;3CUXZ;3JD5S;4888K;490C7;4PTT2	general transcription factor II H, polypeptide 4 [Source:MGI Symbol;Acc:MGI:1338799]	14885	O70422;Q542U3	GO:0006281//DNA repair;GO:0006289//nucleotide-excision repair;GO:0006366//transcription by RNA polymerase II;GO:0006974//cellular response to DNA damage stimulus;GO:0070816//phosphorylation of RNA polymerase II C-terminal domain;	GO:0000438//core TFIIH complex portion of holo TFIIH complex;GO:0000439//transcription factor TFIIH core complex;GO:0005634//nucleus;GO:0005669//transcription factor TFIID complex;GO:0005675//transcription factor TFIIH holo complex;GO:0016607//nuclear speck;	GO:0001671//ATPase activator activity;GO:0003690//double-stranded DNA binding;GO:0016251//RNA polymerase II general transcription initiation factor activity;	ko05203(Viral carcinogenesis);ko03420(Nucleotide excision repair);ko03022(Basal transcription factors)
ENSMUSG00000001525	30558	442.421901385903	19759	362.497750465162	22403	387.032523396323	31778	504.927849103167	33782	580.384134205139	27753	540.532142976607	19136	374.590047035617	20315	355.765901135592	19278	354.405518660533	36365	572.634108923538	36764	533.47737633442	29281	523.812204281442	17	36144813	36149198	-	3327	Tubb5	GO:0000166;GO:0000226;GO:0000278;GO:0003924;GO:0005200;GO:0005525;GO:0005634;GO:0005641;GO:0005737;GO:0005829;GO:0005856;GO:0005874;GO:0007010;GO:0007017;GO:0015630;GO:0019904;GO:0031625;GO:0032794;GO:0032991;GO:0036464;GO:0042288;GO:0044297;GO:0044877;GO:0045121;GO:0045171;GO:0045298;GO:0050807;GO:0051225;GO:0071895;GO:0072686	K07375	-	Z	KOG1375;35A5V;38EHS;3BDQF;3CSPW;3J4UU;482T5;48VYX;4Q1A4	tubulin, beta 5 class I [Source:MGI Symbol;Acc:MGI:107812]	22154	P99024	GO:0000226//microtubule cytoskeleton organization;GO:0000278//mitotic cell cycle;GO:0007010//cytoskeleton organization;GO:0007017//microtubule-based process;GO:0050807//regulation of synapse organization;GO:0051225//spindle assembly;GO:0071895//odontoblast differentiation;	GO:0005634//nucleus;GO:0005641//nuclear envelope lumen;GO:0005737//cytoplasm;GO:0005829//cytosol;GO:0005856//cytoskeleton;GO:0005874//microtubule;GO:0015630//microtubule cytoskeleton;GO:0032991//protein-containing complex;GO:0036464//cytoplasmic ribonucleoprotein granule;GO:0044297//cell body;GO:0045121//membrane raft;GO:0045171//intercellular bridge;GO:0045298//tubulin complex;GO:0072686//mitoti…	GO:0000166//nucleotide binding;GO:0003924//GTPase activity;GO:0005200//structural constituent of cytoskeleton;GO:0005525//GTP binding;GO:0019904//protein domain specific binding;GO:0031625//ubiquitin protein ligase binding;GO:0032794//GTPase activating protein binding;GO:0042288//MHC class I protein binding;GO:0044877//protein-containing complex binding;	ko05132(Salmonella infection);ko05022(Pathways of neurodegeneration - multiple diseases);ko05020(Prion disease);ko05016(Huntington disease);ko05014(Amyotrophic lateral sclerosis);ko05012(Parkinson disease);ko05010(Alzheimer disease);ko04540(Gap junction);ko04145(Phagosome)
ENSMUSG00000001542	1215	5.95491576152344	1112	6.90609892327766	1086	6.35124346317601	1190	6.40084599942416	1108	6.44403050467735	1059	6.98224690278849	952	6.30855179369487	1021	6.05286361946651	1012	6.29805814121891	1319	7.03114525267735	1342	6.59224619302485	1022	6.18911079148678	13	75854876	75920483	+	9828	Ell2	GO:0000987;GO:0005634;GO:0005654;GO:0006366;GO:0006368;GO:0008023;GO:0032968;GO:0042795	K15183	-	C;K	KOG4796;35A4S;38J37;3BG80;3CXRA;3J76E;487XN;48VCY;4Q4WA	elongation factor for RNA polymerase II 2 [Source:MGI Symbol;Acc:MGI:2183438]	192657	Q3UKU1	GO:0006366//transcription by RNA polymerase II;GO:0006368//transcription elongation from RNA polymerase II promoter;GO:0032968//positive regulation of transcription elongation from RNA polymerase II promoter;GO:0042795//snRNA transcription by RNA polymerase II;	GO:0005634//nucleus;GO:0005654//nucleoplasm;GO:0008023//transcription elongation factor complex;	GO:0000987//cis-regulatory region sequence-specific DNA binding;	-
ENSMUSG00000001552	2967	22.2057784802713	3017	28.6122776163565	2958	26.4165572734465	2754	22.6205658930551	2304	20.4620628531198	2498	25.1501620893675	2668	26.997755644435	2816	25.4927630578792	2753	26.1626346687726	2743	22.3283275410289	2717	20.3807261275037	2248	20.7884821330404	11	100259784	100288589	-	6436	Jup	GO:0001533;GO:0001954;GO:0002159;GO:0003713;GO:0005198;GO:0005515;GO:0005634;GO:0005737;GO:0005829;GO:0005856;GO:0005882;GO:0005886;GO:0005911;GO:0005912;GO:0005916;GO:0007155;GO:0009898;GO:0014704;GO:0015629;GO:0016020;GO:0016327;GO:0016328;GO:0016342;GO:0016477;GO:0019901;GO:0019903;GO:0030018;GO:0030057;GO:0032993;GO:0042127;GO:0042307;GO:0043537;GO:0043588;GO:0044877;GO:0045294;GO:0045296;GO:…	K10056	-	F;Z;T	KOG4203;35DEW;39SKG;3BGPS;3E4CF;3J8FJ;4835U;48V0C;4Q4G9	junction plakoglobin [Source:MGI Symbol;Acc:MGI:96650]	16480	Q02257	GO:0001954//positive regulation of cell-matrix adhesion;GO:0002159//desmosome assembly;GO:0007155//cell adhesion;GO:0016477//cell migration;GO:0042127//regulation of cell population proliferation;GO:0042307//positive regulation of protein import into nucleus;GO:0043537//negative regulation of blood vessel endothelial cell migration;GO:0043588//skin development;GO:0045766//positive regulation of a…	GO:0001533//cornified envelope;GO:0005634//nucleus;GO:0005737//cytoplasm;GO:0005829//cytosol;GO:0005856//cytoskeleton;GO:0005882//intermediate filament;GO:0005886//plasma membrane;GO:0005911//cell-cell junction;GO:0005912//adherens junction;GO:0005916//fascia adherens;GO:0009898//cytoplasmic side of plasma membrane;GO:0014704//intercalated disc;GO:0015629//actin cytoskeleton;GO:0016020//membrane;…	GO:0003713//transcription coactivator activity;GO:0005198//structural molecule activity;GO:0005515//protein binding;GO:0019901//protein kinase binding;GO:0019903//protein phosphatase binding;GO:0044877//protein-containing complex binding;GO:0045294//alpha-catenin binding;GO:0045296//cadherin binding;GO:0050839//cell adhesion molecule binding;GO:0106006//cytoskeletal protein-membrane anchor activi…	ko05412(Arrhythmogenic right ventricular cardiomyopathy);ko05226(Gastric cancer);ko05221(Acute myeloid leukemia);ko05202(Transcriptional misregulation in cancer);ko05200(Pathways in cancer)
ENSMUSG00000001555	8	0.131294451618825	1	0.0207962509706632	3	0.0587499136503561	4	0.0720455980213771	3	0.0584246506435793	1	0.0220778248775742	6	0.133137689924055	4	0.0794057916991784	3	0.0625179098638142	0	0	5	0.0822447053078096	4	0.0811137341135323	11	100306523	100315650	+	2935	Fkbp10	GO:0001701;GO:0003755;GO:0005509;GO:0005528;GO:0005758;GO:0005783;GO:0005788;GO:0006457;GO:0016020;GO:0016853;GO:0017185;GO:0018208;GO:0030199;GO:0035909;GO:0042060;GO:0046872;GO:0085029	K09575	EC:5.2.1.8	O	KOG0549;35JMP;38HZC;3BEP1;3CXHK;3JA5Q;48886;494AR;4PYID	FK506 binding protein 10 [Source:MGI Symbol;Acc:MGI:104769]	14230	Q61576	GO:0001701//in utero embryonic development;GO:0006457//protein folding;GO:0017185//peptidyl-lysine hydroxylation;GO:0018208//peptidyl-proline modification;GO:0030199//collagen fibril organization;GO:0035909//aorta morphogenesis;GO:0042060//wound healing;GO:0085029//extracellular matrix assembly;	GO:0005758//mitochondrial intermembrane space;GO:0005783//endoplasmic reticulum;GO:0005788//endoplasmic reticulum lumen;GO:0016020//membrane;	GO:0003755//peptidyl-prolyl cis-trans isomerase activity;GO:0005509//calcium ion binding;GO:0005528//FK506 binding;GO:0016853//isomerase activity;GO:0046872//metal ion binding;	-
ENSMUSG00000001558	6	0.133739894320193	7	0.19771354752072	9	0.239376672693839	9	0.220162479376987	13	0.343852004520402	3	0.0899561536543455	10	0.301372142470384	7	0.188731141885657	6	0.169819588570379	8	0.193946364070808	1	0.02234041740661	6	0.165249058044806	11	100332743	100347848	+	2161	Klhl10	GO:0000902;GO:0005515;GO:0005737;GO:0007283;GO:0007286;GO:0008584;GO:0009566;GO:0016567;GO:0030154;GO:0048808;GO:0048873	K10448	-	T;K;L	KOG4441;35IDH;38I4J;3BHTZ;3CWQH;3J32T;48813;4988A;4Q6KD	kelch-like 10 [Source:MGI Symbol;Acc:MGI:2181067]	66720	Q9D5V2;B2RTD7	GO:0000902//cell morphogenesis;GO:0007283//spermatogenesis;GO:0007286//spermatid development;GO:0008584//male gonad development;GO:0009566//fertilization;GO:0016567//protein ubiquitination;GO:0030154//cell differentiation;GO:0048808//male genitalia morphogenesis;GO:0048873//homeostasis of number of cells within a tissue;	GO:0005737//cytoplasm;	GO:0005515//protein binding;	-
ENSMUSG00000001566	0	0	0	0	0	0	0	0	0	0	0	0	0	0	0	0	0	0	0	0	0	0	0	0	5	29678032	29683468	-	2250	Mnx1	GO:0000981;GO:0001764;GO:0003677;GO:0005634;GO:0005654;GO:0005730;GO:0005829;GO:0006355;GO:0006357;GO:0007417;GO:0008045;GO:0009791;GO:0021520;GO:0021675;GO:0021904;GO:0021953;GO:0030182;GO:0031016;GO:0031018;GO:0048667;GO:0048812;GO:0060539;GO:0060541;GO:1990837	K08025	-	K	KOG0489;35NUF;39RZ4;3BGUF;3CUV1;3J7HA;480IF;48YJK;4PTAU	motor neuron and pancreas homeobox 1 [Source:MGI Symbol;Acc:MGI:109160]	15285	A2RSX2	GO:0001764//neuron migration;GO:0006355//regulation of transcription, DNA-templated;GO:0006357//regulation of transcription by RNA polymerase II;GO:0007417//central nervous system development;GO:0008045//motor neuron axon guidance;GO:0009791//post-embryonic development;GO:0021520//spinal cord motor neuron cell fate specification;GO:0021675//nerve development;GO:0021904//dorsal/ventral neural tube…	GO:0005634//nucleus;GO:0005654//nucleoplasm;GO:0005730//nucleolus;GO:0005829//cytosol;	GO:0000981//DNA-binding transcription factor activity, RNA polymerase II-specific;GO:0003677//DNA binding;GO:1990837//sequence-specific double-stranded DNA binding;	ko04950(Maturity onset diabetes of the young)
ENSMUSG00000001569	1952	10.1847063022427	1658	10.9618002990652	1693	10.5403551842326	1513	8.66360607348403	1645	10.1848135166089	1450	10.1773941965702	1516	10.6945195300672	1761	11.1138326906389	1671	11.0706202833421	1734	9.84010470159047	1936	10.1240809079684	1481	9.54776611384275	5	29639662	29662841	+	9232	Nom1	GO:0003723;GO:0005515;GO:0005634;GO:0005730;GO:0042274;GO:0048820	K17583	-	S;T	KOG2141;35AIP;38DDX;3BH83;3CST6;3JCYW;4820P;4947D;4PZZ9	nucleolar protein with MIF4G domain 1 [Source:MGI Symbol;Acc:MGI:1861749]	433864	Q3UFM5	GO:0042274//ribosomal small subunit biogenesis;GO:0048820//hair follicle maturation;	GO:0005634//nucleus;GO:0005730//nucleolus;	GO:0003723//RNA binding;GO:0005515//protein binding;	-
ENSMUSG00000001576	4247	23.0166814558085	3765	25.855568428763	3480	22.5044955011254	2948	17.5339190877645	3353	21.5631638291047	3256	23.7380335899026	3389	24.8327831051782	3169	20.7739215706833	3171	21.8214445523134	3095	18.2432844436736	4049	21.9932687355429	3298	22.0845784804616	17	26780463	26875908	+	8888	Ergic1	GO:0000139;GO:0003674;GO:0005654;GO:0005783;GO:0005789;GO:0005793;GO:0005794;GO:0006888;GO:0006890;GO:0016020;GO:0016021;GO:0016192;GO:0030134;GO:0030173;GO:0030176;GO:0033116;GO:0043231	K20365	-	D;U	KOG2667;35G27;38CV0;3BCWN;3CTIH;3J31P;484FI;496H6;4Q7WY	endoplasmic reticulum-golgi intermediate compartment (ERGIC) 1 [Source:MGI Symbol;Acc:MGI:1914708]	67458	Q9DC16;Q4FK22	GO:0006888//endoplasmic reticulum to Golgi vesicle-mediated transport;GO:0006890//retrograde vesicle-mediated transport, Golgi to endoplasmic reticulum;GO:0016192//vesicle-mediated transport;	GO:0000139//Golgi membrane;GO:0005654//nucleoplasm;GO:0005783//endoplasmic reticulum;GO:0005789//endoplasmic reticulum membrane;GO:0005793//endoplasmic reticulum-Golgi intermediate compartment;GO:0005794//Golgi apparatus;GO:0016020//membrane;GO:0016021//integral component of membrane;GO:0030134//COPII-coated ER to Golgi transport vesicle;GO:0030173//integral component of Golgi membrane;GO:0030176…	GO:0003674//molecular_function;	-
ENSMUSG00000001583	721	10.4324415881797	937	17.1798335275356	738	12.7419721101513	776	12.3226323392586	583	10.0100842935298	784	15.2604260006889	678	13.2639773360656	737	12.8989389452939	726	13.3387190865039	654	10.2922511513626	665	9.64392668682187	584	10.4409871447851	11	69741831	69749556	-	3329	Tnk1	GO:0000166;GO:0004672;GO:0004713;GO:0004715;GO:0005102;GO:0005515;GO:0005524;GO:0005737;GO:0005829;GO:0006468;GO:0007169;GO:0016020;GO:0016301;GO:0016310;GO:0016740;GO:0018108;GO:0030154;GO:0030308;GO:0031234;GO:0045087;GO:0046580;GO:0046777	K08885	EC:2.7.10.2	T;K;L	KOG0199;35FHK;39X5N;3BKKR;3D0UX;3JEMR;486D4;492FX;4PU3N	tyrosine kinase, non-receptor, 1 [Source:MGI Symbol;Acc:MGI:1930958]	83813	Q99ML2;Q3TJU8	GO:0006468//protein phosphorylation;GO:0007169//transmembrane receptor protein tyrosine kinase signaling pathway;GO:0016310//phosphorylation;GO:0018108//peptidyl-tyrosine phosphorylation;GO:0030154//cell differentiation;GO:0030308//negative regulation of cell growth;GO:0045087//innate immune response;GO:0046580//negative regulation of Ras protein signal transduction;GO:0046777//protein autophosph…	GO:0005737//cytoplasm;GO:0005829//cytosol;GO:0016020//membrane;GO:0031234//extrinsic component of cytoplasmic side of plasma membrane;	GO:0000166//nucleotide binding;GO:0004672//protein kinase activity;GO:0004713//protein tyrosine kinase activity;GO:0004715//non-membrane spanning protein tyrosine kinase activity;GO:0005102//signaling receptor binding;GO:0005515//protein binding;GO:0005524//ATP binding;GO:0016301//kinase activity;GO:0016740//transferase activity;	-
ENSMUSG00000001588	518	5.11508030006272	318	3.97904159869805	409	4.81920716103541	448	4.85502849151027	363	4.25351338792692	286	3.79916912269056	319	4.2589913645191	343	4.09687410478277	326	4.08758790056007	612	6.57288521851409	514	5.08706600985275	442	5.39290763906632	11	69772393	69786365	-	4878	Acap1	GO:0003674;GO:0005096;GO:0005515;GO:0005768;GO:0006629;GO:0007165;GO:0008150;GO:0016020;GO:0016042;GO:0046872;GO:0050790;GO:0055038	K12489	-	T;U	KOG0521;35JGQ;38GBR;3BDH8;3CV4J;3J2R4;47ZXF;48V6Z;4Q0EB	ArfGAP with coiled-coil, ankyrin repeat and PH domains 1 [Source:MGI Symbol;Acc:MGI:2388270]	216859	Q8K2H4	GO:0006629//lipid metabolic process;GO:0007165//signal transduction;GO:0008150//biological_process;GO:0016042//lipid catabolic process;GO:0050790//regulation of catalytic activity;	GO:0005768//endosome;GO:0016020//membrane;GO:0055038//recycling endosome membrane;	GO:0003674//molecular_function;GO:0005096//GTPase activator activity;GO:0005515//protein binding;GO:0046872//metal ion binding;	ko04144(Endocytosis)
ENSMUSG00000001604	130	4.47280339421094	152	6.62687391645162	156	6.40457987236953	196	7.40088405674596	103	4.20525333638267	120	5.55414994420116	136	6.32657622739114	147	6.11771996422357	165	7.20853828554729	151	5.65061000056334	148	5.10363644165805	109	4.6338393301662	4	135975040	136002209	+	1400	Tcea3	GO:0003676;GO:0003677;GO:0005634;GO:0006351;GO:0006368;GO:0008270;GO:0046872	K03145	-	K	KOG1105;35GZQ;38EUW;3BCDP;3D20W;3J2MR;481A7;48YC8;4Q1TU	transcription elongation factor A (SII), 3 [Source:MGI Symbol;Acc:MGI:1196908]	21401	P23881	GO:0006351//transcription, DNA-templated;GO:0006368//transcription elongation from RNA polymerase II promoter;	GO:0005634//nucleus;	GO:0003676//nucleic acid binding;GO:0003677//DNA binding;GO:0008270//zinc ion binding;GO:0046872//metal ion binding;	-
ENSMUSG00000001622	39	0.45245121039706	29	0.426318136167629	17	0.235334532882508	20	0.254640932313032	9	0.123899096559903	15	0.23409832375607	21	0.329397138666871	22	0.308720614764929	25	0.36827646405406	1	0.0126179579948524	2	0.023255126211794	7	0.100342104248707	5	88073438	88080524	+	4152	Csn3	GO:0003674;GO:0005576;GO:0005615;GO:0007595;GO:0050821	K17282	-	O;T;M	2TM2T;35QGV;3AK0A;3BSCH;3D8H8;3JH7J;48EZ5;49BV6;4Q8V1	casein kappa [Source:MGI Symbol;Acc:MGI:107461]	12994	P06796	GO:0007595//lactation;GO:0050821//protein stabilization;	GO:0005576//extracellular region;GO:0005615//extracellular space;	GO:0003674//molecular_function;	-
ENSMUSG00000001627	1263	10.3852863429942	820	8.54392919274413	925	9.07583201442531	1285	11.5960298650424	1522	14.8507456555374	1147	12.6875696773618	849	9.4387872088912	1060	10.5428200134565	953	9.95026928269778	1453	12.9945926249561	1414	11.6532239348203	1040	10.5663862243149	12	40251566	40298503	-	5858	Ifrd1	GO:0005634;GO:0005737;GO:0014706;GO:0016528;GO:0030154;GO:0030517;GO:0042692;GO:0043403;GO:0045944;GO:0048671;GO:0051091;GO:0061629	-	-	Z;O;C;K	KOG2842;35J41;38EW2;3B9K5;3CYQ8;3JBZF;4889S;48ZAR;4Q0BZ	interferon-related developmental regulator 1 [Source:MGI Symbol;Acc:MGI:1316717]	15982	P19182	GO:0014706//striated muscle tissue development;GO:0030154//cell differentiation;GO:0030517//negative regulation of axon extension;GO:0042692//muscle cell differentiation;GO:0043403//skeletal muscle tissue regeneration;GO:0045944//positive regulation of transcription by RNA polymerase II;GO:0048671//negative regulation of collateral sprouting;GO:0051091//positive regulation of DNA-binding transcri…	GO:0005634//nucleus;GO:0005737//cytoplasm;GO:0016528//sarcoplasm;	GO:0061629//RNA polymerase II-specific DNA-binding transcription factor binding;	-
ENSMUSG00000001630	516	5.09324270488333	378	4.72786572016042	510	6.00681750324696	436	4.72304661701001	459	5.37620522433452	354	4.70054083392434	439	5.85871767923487	461	5.50403767273042	481	6.0286011940978	554	5.94752621381626	486	4.80797828270954	428	5.21995135854186	6	146626493	146680310	+	4880	Stk38l	GO:0000166;GO:0000287;GO:0003779;GO:0004672;GO:0004674;GO:0005524;GO:0005737;GO:0005829;GO:0005856;GO:0006468;GO:0015629;GO:0016020;GO:0016301;GO:0016310;GO:0016740;GO:0018105;GO:0035556;GO:0046872;GO:0051128;GO:0106310	K08790	EC:2.7.11.1	T	KOG0605;35HP0;38CYW;3BCK7;3CUQK;3J4TR;4801B;4986P;4PVMN	serine/threonine kinase 38 like [Source:MGI Symbol;Acc:MGI:1922250]	232533	Q7TSE6	GO:0006468//protein phosphorylation;GO:0016310//phosphorylation;GO:0018105//peptidyl-serine phosphorylation;GO:0035556//intracellular signal transduction;GO:0051128//regulation of cellular component organization;	GO:0005737//cytoplasm;GO:0005829//cytosol;GO:0005856//cytoskeleton;GO:0015629//actin cytoskeleton;GO:0016020//membrane;	GO:0000166//nucleotide binding;GO:0000287//magnesium ion binding;GO:0003779//actin binding;GO:0004672//protein kinase activity;GO:0004674//protein serine/threonine kinase activity;GO:0005524//ATP binding;GO:0016301//kinase activity;GO:0016740//transferase activity;GO:0046872//metal ion binding;GO:0106310//protein serine kinase activity;	-
[truncated: 21,674 more rows]
